# Supplementary material for: PARP1 Characterization as a Potential Biomarker for BCR::ABL1 p190+ Acute Lymphoblastic Leukemia
Source: Cancers (Basel). 2023 Nov 22;15(23):5510. doi: 10.3390/cancers15235510 (PMC10705790; doi:10.3390/cancers15235510)
Supplement: Supplementary file 1 [file cancers-15-05510-s001.zip]

Archive with 3 entries (3 files):
- Supplementary Table S1 (Machado et al. 2023).xls
- Supplementary Table S2 (Machado et al. 2023).xls
- Supplementary Table S3 (Machado et al. 2023).xls
