# Supplementary material for: PARP1 Characterization as a Potential Biomarker for BCR::ABL1 p190+ Acute Lymphoblastic Leukemia
Source: Cancers (Basel). 2023 Nov 22;15(23):5510. doi: 10.3390/cancers15235510 (PMC10705790; doi:10.3390/cancers15235510)
Supplement: Supplementary file 1 [file cancers-15-05510-s001.zip › Supplementary Table S1 (Machado et al. 2023).xls]

## Sheet: ABERRATION_&_LOH_INTERVAL
Class	Chr	Cytoband	Size(kb)	Start	Stop	Type	#Probes	p-Value / LOH Score	AvgCGHLR	Gene Names
CGH	1	p13.2 - p11.2	6375	114976262	121350930	DEL	228	4.982e-223	-1.03756	TRIM33, BCAS2, DENND2C, AMPD1, NRAS, CSDE1, SIKE1, SYCP1, TSHB, TSPAN2, NGF-AS1, NGF, VANGL1, CASQ2, NHLH2, LINC01649, LOC101928977, SLC22A15, MAB21L3, ATP1A1, ATP1A1-AS1, LINC01762, CD58, MIR548AC, IGSF3, MIR320B1, C1orf137, CD2, PTGFRN, CD101, LOC101929099, TTF2, MIR942, TRIM45, VTCN1, LINC01525, MAN1A2, LOC100996263, TENT5C, GDAP2, WDR3, SPAG17, TBX15, LOC105378933, WARS2, WARS2-IT1, WARS2-AS1…
SNP	1	p13.2 - p12	5411	115052708	120464001	LOH	80	44.4663		TRIM33, BCAS2, DENND2C, AMPD1, NRAS, CSDE1, SIKE1, SYCP1, TSHB, TSPAN2, NGF-AS1, NGF, VANGL1, CASQ2, NHLH2, LINC01649, LOC101928977, SLC22A15, MAB21L3, ATP1A1, ATP1A1-AS1, LINC01762, CD58, MIR548AC, IGSF3, MIR320B1, C1orf137, CD2, PTGFRN, CD101, LOC101929099, TTF2, MIR942, TRIM45, VTCN1, LINC01525, MAN1A2, LOC100996263, TENT5C, GDAP2, WDR3, SPAG17, TBX15, LOC105378933, WARS2, WARS2-IT1, WARS2-AS1…
CGH	1	q21.1	1048	144009907	145058065	LOSS	35	7.948e-10	-0.499426	NBPF20, NBPF19, LOC105369199, LINC00623, LINC00869, RNVU1-4, LOC100996720, PPIAL4C, PPIAL4A, NBPF8, PFN1P2, NBPF9, LOC653513, LOC100996724, PDE4DIP...
CGH	1	q25.3 - q44	64957	184267143	249224147	GAIN	2344	4.900e-324	0.548073	C1orf21, EDEM3, NIBAN1, LINC01633, RNF2, TRMT1L, SWT1, IVNS1ABP, GS1-279B7.1, LINC01350, HMCN1, PRG4, TPR, ODR4, OCLM, LOC102724919, PDC, PTGS2, PACERR, PLA2G4A, LINC01036, LINC01037, BRINP3, LINC01351, LINC01720, LINC01680, RGS18, RGS21, RGS1, RGS13, MIR4426, RGS2, LINC01032, UCHL5, SCARNA18B, RO60, GLRX2, CDC73, MIR1278, B3GALT2, LINC01031, LINC01724, KCNT2, MIR4735, CFH, CFHR3, CFHR1, CFHR4, C…
CGH	2	p11.2	1042	89207089	90248715	DEL	39	3.843e-142	-2.08806
CGH	2	p11.2	268	89207089	89475431	DEL	7	2.814e-22	-4.13855
CGH	2	p11.2	37	90000813	90038017	DEL	6	4.845e-23	-4.17756
CGH	2	p11.2	168	90069668	90237613	DEL	15	1.163e-11	-1.24332
SNP	3	q25.1 - q26.1	11418	151916615	163334806	LOH	153	85.5554		LOC101928166, MBNL1-AS1, MBNL1, TMEM14EP, P2RY1, RAP2B, LINC02006, C3orf79, ARHGEF26-AS1, ARHGEF26, DHX36, GPR149, MME, LINC01487, STRIT1, PLCH1, PLCH1-AS2, C3orf33, SLC33A1, GMPS, KCNAB1, KCNAB1-AS2, KCNAB1-AS1, SSR3, TIPARP-AS1, TIPARP, LINC00886, PA2G4P4, LEKR1, LINC00880, LINC02029, LINC00881, CCNL1, VEPH1, PTX3, SLC66A1L, SHOX2, RSRC1, UC.134, LOC100996447, MLF1, GFM1, LXN, RARRES1, MFSD1, I…
CGH	3	q25.1 - q26.1	11278	151983566	163261484	LOSS	411	4.900e-324	-0.966611	MBNL1-AS1, MBNL1, TMEM14EP, P2RY1, RAP2B, LINC02006, C3orf79, ARHGEF26-AS1, ARHGEF26, DHX36, GPR149, MME, LINC01487, STRIT1, PLCH1, PLCH1-AS2, C3orf33, SLC33A1, GMPS, KCNAB1, KCNAB1-AS2, KCNAB1-AS1, SSR3, TIPARP-AS1, TIPARP, LINC00886, PA2G4P4, LEKR1, LINC00880, LINC02029, LINC00881, CCNL1, VEPH1, PTX3, SLC66A1L, SHOX2, RSRC1, UC.134, LOC100996447, MLF1, GFM1, LXN, RARRES1, MFSD1, IQCJ-SCHIP1, IQ…
CGH	4	q13.3	119	71628897	71748232	DEL	5	1.735e-10	-1.37403	RUFY3, GRSF1
CGH	4	q32.3 - q35.2	26018	164898579	190916678	DEL	952	4.900e-324	-1.00974	MARCHF1, ANP32C, SMIM31, APELA, TRIM61, FAM218A, TRIM60, TMEM192, KLHL2, GK3P, MSMO1, CPE, MIR578, LINC01179, LOC101928131, TLL1, SPOCK3, ANXA10, DDX60, DDX60L, PALLD, CBR4, SH3RF1, NEK1, CLCN3, HPF1, LINC02275, MFAP3L, AADAT, LINC01612, LINC02382, LINC02431, MIR6082, LINC02174, LOC441052, GALNTL6, GALNTL6-AS1, LOC101930370, GALNT7, MIR548T, HMGB2, SAP30, SCRG1, HAND2, HAND2-AS1, LINC02269, LINC0…
SNP	4	q32.3 - q35.2	25475	164974691	190449761	LOH	392	220.08		MARCHF1, ANP32C, SMIM31, APELA, TRIM61, FAM218A, TRIM60, TMEM192, KLHL2, GK3P, MSMO1, CPE, MIR578, LINC01179, LOC101928131, TLL1, SPOCK3, ANXA10, DDX60, DDX60L, PALLD, CBR4, SH3RF1, NEK1, CLCN3, HPF1, LINC02275, MFAP3L, AADAT, LINC01612, LINC02382, LINC02431, MIR6082, LINC02174, LOC441052, GALNTL6, GALNTL6-AS1, LOC101930370, GALNT7, MIR548T, HMGB2, SAP30, SCRG1, HAND2, HAND2-AS1, LINC02269, LINC0…
CGH	7	p14.1	55	38318712	38373543	DEL	11	3.053e-215	-5.51564
CGH	8	p23.1	910	7169490	8079920	DEL	7	2.355e-15	-1.44909	FAM66B, DEFB109B, USP17L1, USP17L4, ZNF705G, DEFB4B, DEFB103B, DEFB103A, SPAG11B, DEFB104B, DEFB104A, DEFB106A, DEFB106B, DEFB105A, DEFB105B, DEFB107A, DEFB107B, PRR23D1, PRR23D2, FAM90A7P, FAM90A10P, SPAG11A, DEFB4A, ZNF705B, FAM66E, USP17L8, USP17L3, MIR548I3, FAM85B...
CGH	8	p11.22	528	38992174	39520631	LOSS	18	1.482e-10	-0.726998	ADAM32, ADAM5, ADAM3A, LOC100130964, ADAM18...
CGH	8	q12.1 - q24.3	86194	60099777	146293435	GAIN	3233	4.900e-324	0.77855	CA8, LINC01301, RAB2A, CHD7, LOC100130298, CLVS1, ASPH, MIR4470, LINC02155, NKAIN3, NKAIN3-IT1, GGH, TTPA, YTHDF3-AS1, YTHDF3, LOC102724612, LINC01289, LINC01414, MIR124-2HG, MIR124-2, LOC401463, BHLHE22, CYP7B1, LINC00251, LINC01299, ARMC1, MTFR1, PDE7A, DNAJC5B, TRIM55, CRH, LINC00967, RRS1-AS1, RRS1, ADHFE1, VXN, MYBL1, VCPIP1, C8orf44-SGK3, C8orf44, SGK3, PTTG3P, MCMDC2, SNHG6, SNORD87, TCF24…
CGH	8	q12.1 - q13.2	9013	60130559	69143565	GAIN	309	1.136e-17	0.542516	CA8, LINC01301, RAB2A, CHD7, LOC100130298, CLVS1, ASPH, MIR4470, LINC02155, NKAIN3, NKAIN3-IT1, GGH, TTPA, YTHDF3-AS1, YTHDF3, LOC102724612, LINC01289, LINC01414, MIR124-2HG, MIR124-2, LOC401463, BHLHE22, CYP7B1, LINC00251, LINC01299, ARMC1, MTFR1, PDE7A, DNAJC5B, TRIM55, CRH, LINC00967, RRS1-AS1, RRS1, ADHFE1, VXN, MYBL1, VCPIP1, C8orf44-SGK3, C8orf44, SGK3, PTTG3P, MCMDC2, SNHG6, SNORD87, TCF24…
SNP	8	q13.2 - q21.13	14965	69195836	84161132	LOH	233	112.921		C8orf34-AS1, C8orf34, LINC01592, LINC01603, SULF1, SLCO5A1, PRDM14, NCOA2, LOC101926892, TRAM1, LACTB2-AS1, LACTB2, XKR9, EYA1, MSC, MSC-AS1, TRPA1, LOC392232, KCNB2, LOC101926908, TERF1, SBSPON, C8orf89, RPL7, RDH10, RDH10-AS1, STAU2-AS1, STAU2, UBE2W, LINC01617, ELOC, TMEM70, LY96, JPH1, GDAP1, MIR5681A, MIR5681B, MIR2052HG, MIR2052, PI15, CRISPLD1, CASC9, HNF4G, LINC01111, ZFHX4-AS1, ZFHX4, MI…
CGH	8	q13.2 - q21.13	14603	69595564	84198205	GAIN	556	2.869e-117	1.25577	C8orf34, LINC01592, LINC01603, SULF1, SLCO5A1, PRDM14, NCOA2, LOC101926892, TRAM1, LACTB2-AS1, LACTB2, XKR9, EYA1, MSC, MSC-AS1, TRPA1, LOC392232, KCNB2, LOC101926908, TERF1, SBSPON, C8orf89, RPL7, RDH10, RDH10-AS1, STAU2-AS1, STAU2, UBE2W, LINC01617, ELOC, TMEM70, LY96, JPH1, GDAP1, MIR5681A, MIR5681B, MIR2052HG, MIR2052, PI15, CRISPLD1, CASC9, HNF4G, LINC01111, ZFHX4-AS1, ZFHX4, MIR3149, PEX2, …
CGH	8	q21.13 - q24.21	43388	84250841	127638668	GAIN	1614	6.441e-72	0.560576	LINC01419, RALYL, LRRCC1, LOC102723322, E2F5, RBIS, CA13, CA1, CA3, CA3-AS1, CA2, REXO1L2P, PSKH2, ATP6V0D2, SLC7A13, WWP1, RMDN1, CPNE3, CNGB3, CNBD1, DCAF4L2, MMP16, LOC101929709, RIPK2, OSGIN2, NBN, DECR1, CALB1, LINC00534, LINC01030, TMEM64, NECAB1, C8orf88, PIP4P2, OTUD6B-AS1, OTUD6B, LRRC69, MIR4661, SLC26A7, RUNX1T1, LOC102724710, FLJ46284, TRIQK, MIR8084, C8orf87, LINC00535, FAM92A, RBM12…
CGH	8	q24.21 - q24.3	18611	127682213	146293435	GAIN	739	2.169e-31	0.987474	PCAT1, PCAT2, PRNCR1, CASC19, CCAT1, CASC21, CASC8, CCAT2, POU5F1B, CASC11, MYC, PVT1, MIR1204, TMEM75, MIR1205, MIR1206, MIR1207, MIR1208, LINC00824, LINC00976, LINC00977, CCDC26, MIR3686, GSDMC, FAM49B, MIR5194, ASAP1, ASAP1-IT2, ASAP1-IT1, ADCY8, EFR3A, OC90, HHLA1, KCNQ3, HPYR1, LRRC6, TMEM71, PHF20L1, TG, SLA, MIR7848, PTCSC1, CCN4, NDRG1, ST3GAL1, LOC105375773, LOC101927798, LOC101927822, Z…
SNP	8	q24.21 - q24.3	18036	128116500	146152184	LOH	259	131.084		CASC19, CCAT1, CASC21, CASC8, CCAT2, POU5F1B, CASC11, MYC, PVT1, MIR1204, TMEM75, MIR1205, MIR1206, MIR1207, MIR1208, LINC00824, LINC00976, LINC00977, CCDC26, MIR3686, GSDMC, FAM49B, MIR5194, ASAP1, ASAP1-IT2, ASAP1-IT1, ADCY8, EFR3A, OC90, HHLA1, KCNQ3, HPYR1, LRRC6, TMEM71, PHF20L1, TG, SLA, MIR7848, PTCSC1, CCN4, NDRG1, ST3GAL1, LOC105375773, LOC101927798, LOC101927822, ZFAT, ZFAT-AS1, MIR30B,…
CGH	8	q24.21	71	130994929	131065680	LOSS	4	7.604e-12	-0.663473	FAM49B, MIR5194, ASAP1
CGH	9	p21.3	174	21828005	22002337	DEL	29	4.900e-324	-5.16384	MTAP, CDKN2A-DT, CDKN2A, CDKN2B-AS1...
CGH	9	p21.3	374	22008426	22382349	DEL	14	3.895e-20	-1.19216	CDKN2B-AS1, CDKN2B
CGH	9	p13.2	201	36824463	37025239	LOSS	51	5.389e-48	-0.996794	PAX5, MIR4540, MIR4476
CGH	11	p15.5	61	533582	595043	DEL	8	2.779e-12	-1.19238	HRAS, LRRC56, LMNTD2, LOC692247, RASSF7, MIR210HG, MIR210, LOC143666, PHRF1...
CGH	12	q21.33	300	92248587	92548293	DEL	22	2.354e-25	-1.0785	LINC01619, BTG1, LOC101928617
CGH	14	q11.2	130	22866736	22996361	DEL	23	4.900e-324	-5.00732	LOC105370401
CGH	14	q22.2 - q24.3	23674	54568729	78242799	LOSS	1001	4.900e-324	-0.977759	CDKN3, CNIH1, GMFB, CGRRF1, SAMD4A, GCH1, MIR4308, WDHD1, SOCS4, MAPK1IP1L, LGALS3, DLGAP5, FBXO34, ATG14, TBPL2, KTN1-AS1, KTN1, RPL13AP3, LINC00520, PELI2, LOC101927690, TMEM260, OTX2, OTX2-AS1, EXOC5, AP5M1, NAA30, CCDC198, SLC35F4, ARMH4, ACTR10, PSMA3, PSMA3-AS1, LINC00216, ARID4A, TOMM20L, TIMM9, KIAA0586, DACT1, LINC01500, DAAM1, GPR135, L3HYPDH, JKAMP, CCDC175, RTN1, MIR5586, LRRC9, PCNX4…
SNP	14	q22.2 - q24.3	23710	54583711	78293388	LOH	313	175.614		CDKN3, CNIH1, GMFB, CGRRF1, SAMD4A, GCH1, MIR4308, WDHD1, SOCS4, MAPK1IP1L, LGALS3, DLGAP5, FBXO34, ATG14, TBPL2, KTN1-AS1, KTN1, RPL13AP3, LINC00520, PELI2, LOC101927690, TMEM260, OTX2, OTX2-AS1, EXOC5, AP5M1, NAA30, CCDC198, SLC35F4, ARMH4, ACTR10, PSMA3, PSMA3-AS1, LINC00216, ARID4A, TOMM20L, TIMM9, KIAA0586, DACT1, LINC01500, DAAM1, GPR135, L3HYPDH, JKAMP, CCDC175, RTN1, MIR5586, LRRC9, PCNX4…
CGH	14	q24.2	97	71807955	71904464	DEL	4	1.002e-52	-5.63013	SIPA1L1, SNORD56B
CGH	14	q32.33	428	106375298	106803307	AMP	38	1.418e-166	2.36191	FAM30A, ADAM6, LINC00226
CGH	14	q32.33	16	106449850	106465578	LOSS	3	6.878e-19	-0.414019
CGH	14	q32.33	17	106544422	106561182	AMP	4	1.032e-13	4.21901
CGH	14	q32.33	158	107011312	107169357	GAIN	18	8.525e-14	0.850651
CGH	15	q11.1 - q11.2	2720	20095481	22815365	LOSS	36	4.314e-11	-0.529414	CHEK2P2, HERC2P3, LOC102723534, GOLGA6L6, GOLGA8CP, NBEAP1, MIR3118-2, MIR3118-3, MIR3118-4, POTEB, POTEB2, POTEB3, NF1P2, MIR5701-2, MIR5701-3, MIR5701-1, LINC01193, LINC02203, FAM30C, LOC646214, CXADRP2, LOC101927079, OR4M2, LOC105369274, OR4N4, OR4N3P, IGHV1OR15-1, LOC102724760, IGHV1OR15-3, LOC642131, MIR1268A, REREP3, MIR4509-1, MIR4509-2, MIR4509-3, GOLGA8DP, GOLGA6L1, GOLGA6L22...
SNP	15	q25.3 - q26.3	13489	87463934	100952850	LOH	208	116.513		AGBL1, LOC105370954, LOC102724452, LINC00052, NTRK3, MIR11181, NTRK3-AS1, MRPL46, MRPS11, DET1, LINC01586, MIR1179, MIR7-2, MIR3529, AEN, ISG20, ACAN, HAPLN3, MFGE8, ABHD2, RLBP1, FANCI, POLG, MIR6766, MIR9-3HG, MIR9-3, LOC105371031, RHCG, LINC00928, TICRR, KIF7, PLIN1, PEX11A, WDR93, MESP1, MESP2, ANPEP, ARPIN-AP3S2, AP3S2, MIR5094, MIR5009, ARPIN, ZNF710, MIR3174, ZNF710-AS1, IDH2, IDH2-DT, SEM…
CGH	15	q25.3 - q26.3	13481	87465216	100946671	DEL	663	4.900e-324	-1.01053	AGBL1, LOC105370954, LOC102724452, LINC00052, NTRK3, MIR11181, NTRK3-AS1, MRPL46, MRPS11, DET1, LINC01586, MIR1179, MIR7-2, MIR3529, AEN, ISG20, ACAN, HAPLN3, MFGE8, ABHD2, RLBP1, FANCI, POLG, MIR6766, MIR9-3HG, MIR9-3, LOC105371031, RHCG, LINC00928, TICRR, KIF7, PLIN1, PEX11A, WDR93, MESP1, MESP2, ANPEP, ARPIN-AP3S2, AP3S2, MIR5094, MIR5009, ARPIN, ZNF710, MIR3174, ZNF710-AS1, IDH2, IDH2-DT, SEM…
CGH	16	p13.3	1477	93628	1571082	DEL	78	1.486e-77	-1.03641	POLR3K, SNRNP25, RHBDF1, MPG, NPRL3, HBZ, HBM, HBA2, HBA1, HBQ1, LUC7L, FAM234A, RGS11, ARHGDIG, PDIA2, AXIN1, MRPL28, TMEM8A, LOC100134368, NME4, DECR2, RAB11FIP3, LINC00235, CAPN15, MIR5587, MIR3176, PRR35, NHLRC4, PIGQ, RAB40C, WFIKKN1, METTL26, LOC100287175, MCRIP2, LOC105371038, WDR90, RHOT2, RHBDL1, LOC105371184, STUB1, JMJD8, WDR24, FBXL16, METRN, ANTKMT, CCDC78, HAGHL, CIAO3, MSLN, MIR662…
CGH	16	p11.2 - p11.1	977	34200721	35177478	DEL	31	1.132e-30	-1.00647	CCNYL3, UBE2MP1, LOC112268173, LINC01566, FRG2DP, TP53TG3HP, LINC02167...
CGH	17	p11.2	368	21736281	22104578	DEL	11	1.841e-15	-1.20477	FAM27E5, FLJ36000, MTRNR2L1
CGH	17	q21.33	11	48264359	48275584	GAIN	41	4.375e-11	0.495923	COL1A1
CGH	19	p12	3287	20635755	23923077	LOSS	88	1.906e-11	-0.345406	ZNF737, ZNF626, ZNF66, ZNF85, ZNF430, ZNF714, ZNF431, ZNF708, ZNF738, ZNF493, LINC00664, ZNF429, LOC400682, ZNF100, LOC641367, ZNF43, ZNF208, ZNF257, ZNF676, ZNF729, ZNF98, LOC105376917, LOC101929124, LINC01233, GOLGA2P9, LOC100996349, LINC01785, ZNF492, ZNF99, ZNF723, ZNF728, LINC01859, LINC01858, ZNF730, ZNF724, IPO5P1, ZNF91, LINC01224, ZNF675, ZNF681...
CGH	20	q13.13	94	49084367	49177932	DEL	14	7.825e-18	-1.11454	PTPN1
CGH	21	q22.2	142	39768159	39910632	LOSS	33	1.179e-18	-0.744367	ERG
CGH	22	q11.22	76	22391649	22467751	DEL	9	1.9e-179	-5.219	PRAMENP
CGH	22	q11.22	129	22473198	22602348	LOSS	16	2.207e-11	-0.806363	VPREB1
