# Supplementary material for: PARP1 Characterization as a Potential Biomarker for BCR::ABL1 p190+ Acute Lymphoblastic Leukemia
Source: Cancers (Basel). 2023 Nov 22;15(23):5510. doi: 10.3390/cancers15235510 (PMC10705790; doi:10.3390/cancers15235510)
Supplement: Supplementary file 1 [file cancers-15-05510-s001.zip › Supplementary Table S2 (Machado et al. 2023).xls]

## Sheet: GO Terms - Gains
source	term_name	term_id	adjusted_p_value	negative_log10_of_adjusted_p_value	term_size	query_size	intersection_size	effective_domain_size	intersections
GO:MF	olfactory receptor activity	GO:0004984	51.4307	1.42888e+16	398	451	43	20166	OR2B11,GCSAML-AS1,OR2G2,OR2G3,OR14L1P,OR13G1,OR6F1,OR14A2,OR14K1,OR1C1,OR14A16,OR11L1,OR2W3,OR2T8,OR2AJ1,OR2L13,OR2L8,OR2AK2,OR2L5,OR2L2,OR2L3,OR2M5,OR2M2,OR2M3,OR2M4,OR2T33,OR2T12,OR2M7,OR14C36,OR2T4,OR2T6,OR2T1,OR2T2,OR2T3,OR2T10,OR2T5,OR2G6,OR2T29,OR2T34,OR2T11,OR2T35,OR2T27,OR14I1
GO:MF	immunoglobulin receptor binding	GO:0034987	110.108	1.39582e+16	78	451	21	20166	IGHV3-35,IGHV3-38,IGHV4-39,IGHV3-43,IGHV1-45,IGHV1-46,IGHV3-48,IGHV5-51,IGHV3-53,IGHV1-58,IGHV4-59,IGHV4-61,IGHV3-64,IGHV3-66,IGHV1-69,IGHV2-70D,IGHV1-69-2,IGHV1-69D,IGHV2-70,IGHV3-72,IGHV3-73
GO:MF	G protein-coupled receptor activity	GO:0004930	3.94947e+07	7.40346e+15	836	451	51	20166	GPR25,GPR37L1,LGR6,ADORA1,AVPR1B,CHRM3,OPN3,CHML,OR2B11,GCSAML-AS1,OR2G2,OR2G3,OR14L1P,OR13G1,OR6F1,OR14A2,OR14K1,OR1C1,OR14A16,OR11L1,OR2W3,OR2T8,OR2AJ1,OR2L13,OR2L8,OR2AK2,OR2L5,OR2L2,OR2L3,OR2M5,OR2M2,OR2M3,OR2M4,OR2T33,OR2T12,OR2M7,OR14C36,OR2T4,OR2T6,OR2T1,OR2T2,OR2T3,OR2T10,OR2T5,OR2G6,OR2T29,OR2T34,OR2T11,OR2T35,OR2T27,OR14I1
GO:MF	antigen binding	GO:0003823	1.12996e+09	6.94694e+15	170	451	21	20166	IGHV3-35,IGHV3-38,IGHV4-39,IGHV3-43,IGHV1-45,IGHV1-46,IGHV3-48,IGHV5-51,IGHV3-53,IGHV1-58,IGHV4-59,IGHV4-61,IGHV3-64,IGHV3-66,IGHV1-69,IGHV2-70D,IGHV1-69-2,IGHV1-69D,IGHV2-70,IGHV3-72,IGHV3-73
GO:MF	transmembrane signaling receptor activity	GO:0004888	0.000015961894411638033	4.79692e+15	1272	451	60	20166	PTPRC,GPR25,GPR37L1,LGR6,ADORA1,AVPR1B,FCMR,PIGR,FCAMR,CR2,CR1,PLXNA2,TLR5,TMEM63A,CHRM3,OPN3,CHML,OR2B11,GCSAML-AS1,OR2G2,OR2G3,OR14L1P,OR13G1,OR6F1,OR14A2,OR14K1,OR1C1,OR14A16,OR11L1,OR2W3,OR2T8,OR2AJ1,OR2L13,OR2L8,OR2AK2,OR2L5,OR2L2,OR2L3,OR2M5,OR2M2,OR2M3,OR2M4,OR2T33,OR2T12,OR2M7,OR14C36,OR2T4,OR2T6,OR2T1,OR2T2,OR2T3,OR2T10,OR2T5,OR2G6,OR2T29,OR2T34,OR2T11,OR2T35,OR2T27,OR14I1
GO:MF	signaling receptor activity	GO:0038023	0.00003230593335993174	4.49072e+15	1489	451	66	20166	PTPRC,NR5A2,GPR25,GPR37L1,LGR6,ADIPOR1,ADORA1,LRRN2,AVPR1B,EIF2D,FCMR,PIGR,FCAMR,CR2,CR1,CD46,PLXNA2,ESRRG,TLR5,TMEM63A,CHRM3,OPN3,CHML,OR2B11,GCSAML-AS1,OR2G2,OR2G3,OR14L1P,OR13G1,OR6F1,OR14A2,OR14K1,OR1C1,OR14A16,OR11L1,OR2W3,OR2T8,OR2AJ1,OR2L13,OR2L8,OR2AK2,OR2L5,OR2L2,OR2L3,OR2M5,OR2M2,OR2M3,OR2M4,OR2T33,OR2T12,OR2M7,OR14C36,OR2T4,OR2T6,OR2T1,OR2T2,OR2T3,OR2T10,OR2T5,OR2G6,OR2T29,OR2T34,OR2T1…
GO:MF	molecular transducer activity	GO:0060089	0.00003230593335993174	4.49072e+15	1489	451	66	20166	PTPRC,NR5A2,GPR25,GPR37L1,LGR6,ADIPOR1,ADORA1,LRRN2,AVPR1B,EIF2D,FCMR,PIGR,FCAMR,CR2,CR1,CD46,PLXNA2,ESRRG,TLR5,TMEM63A,CHRM3,OPN3,CHML,OR2B11,GCSAML-AS1,OR2G2,OR2G3,OR14L1P,OR13G1,OR6F1,OR14A2,OR14K1,OR1C1,OR14A16,OR11L1,OR2W3,OR2T8,OR2AJ1,OR2L13,OR2L8,OR2AK2,OR2L5,OR2L2,OR2L3,OR2M5,OR2M2,OR2M3,OR2M4,OR2T33,OR2T12,OR2M7,OR14C36,OR2T4,OR2T6,OR2T1,OR2T2,OR2T3,OR2T10,OR2T5,OR2G6,OR2T29,OR2T34,OR2T1…
GO:MF	structural constituent of ribosome	GO:0003735	0.0016333266788908826	2.78693e+15	448	451	27	20166	RNA5SP72,RNA5SP74,RNA5SP77,MRPL55,RNA5SP19,RNA5S1,RNA5S2,RNA5S3,RNA5S4,RNA5S5,RNA5S6,RNA5S7,RNA5S8,RNA5S9,RNA5S10,RNA5S11,RNA5S12,RNA5S13,RNA5S14,RNA5S15,RNA5S16,RNA5S17,RNA5SP18,RNA5SP78,RNA5SP79,TBCE,RNA5SP389
GO:MF	structural molecule activity	GO:0005198	0.031233237643953738	1.50538e+16	1097	451	45	20166	RNA5SP72,HMCN1,PRG4,TPR,PKP1,LAD1,CSRP1,MYBPH,CHI3L1,FMOD,PRELP,OPTC,RNA5SP74,LAMB3,RNA5SP77,MRPL55,OBSCN,RNA5SP19,RNA5S1,RNA5S2,RNA5S3,RNA5S4,RNA5S5,RNA5S6,RNA5S7,RNA5S8,RNA5S9,RNA5S10,RNA5S11,RNA5S12,RNA5S13,RNA5S14,RNA5S15,RNA5S16,RNA5S17,RNA5SP18,ACTA1,NUP133,RNA5SP78,RNA5SP79,TBCE,NID1,ACTN2,ZP4,RNA5SP389
GO:BP	complement activation	GO:0006956	1.59271e-06	2.17979e+16	130	425	32	21092	CFH,CFHR1,CFHR5,C4BPB,C4BPA,CD55,CR2,CR1,CR1L,CD46,SUSD4,IGHV3-35,IGHV3-38,IGHV4-39,IGHV3-43,IGHV1-45,IGHV1-46,IGHV3-48,IGHV5-51,IGHV3-53,IGHV1-58,IGHV4-59,IGHV4-61,IGHV3-64,IGHV3-66,IGHV1-69,IGHV2-70D,IGHV1-69-2,IGHV1-69D,IGHV2-70,IGHV3-72,IGHV3-73
GO:BP	humoral immune response mediated by circulating immunoglobulin	GO:0002455	1.89307e-07	2.17228e+16	120	425	31	21092	PTPRC,C4BPB,C4BPA,CD55,CR2,CR1,CR1L,CD46,SUSD4,EXO1,IGHV3-35,IGHV3-38,IGHV4-39,IGHV3-43,IGHV1-45,IGHV1-46,IGHV3-48,IGHV5-51,IGHV3-53,IGHV1-58,IGHV4-59,IGHV4-61,IGHV3-64,IGHV3-66,IGHV1-69,IGHV2-70D,IGHV1-69-2,IGHV1-69D,IGHV2-70,IGHV3-72,IGHV3-73
GO:BP	complement activation, classical pathway	GO:0006958	1.62635e-05	2.07888e+16	107	425	29	21092	C4BPB,C4BPA,CD55,CR2,CR1,CR1L,CD46,SUSD4,IGHV3-35,IGHV3-38,IGHV4-39,IGHV3-43,IGHV1-45,IGHV1-46,IGHV3-48,IGHV5-51,IGHV3-53,IGHV1-58,IGHV4-59,IGHV4-61,IGHV3-64,IGHV3-66,IGHV1-69,IGHV2-70D,IGHV1-69-2,IGHV1-69D,IGHV2-70,IGHV3-72,IGHV3-73
GO:BP	immunoglobulin mediated immune response	GO:0016064	1.71903	1.57647e+16	199	425	32	21092	PTPRC,IL10,C4BPB,C4BPA,CD55,CR2,CR1,CR1L,CD46,SUSD4,EXO1,IGHV3-35,IGHV3-38,IGHV4-39,IGHV3-43,IGHV1-45,IGHV1-46,IGHV3-48,IGHV5-51,IGHV3-53,IGHV1-58,IGHV4-59,IGHV4-61,IGHV3-64,IGHV3-66,IGHV1-69,IGHV2-70D,IGHV1-69-2,IGHV1-69D,IGHV2-70,IGHV3-72,IGHV3-73
GO:BP	B cell mediated immunity	GO:0019724	2.73724	1.55627e+16	202	425	32	21092	PTPRC,IL10,C4BPB,C4BPA,CD55,CR2,CR1,CR1L,CD46,SUSD4,EXO1,IGHV3-35,IGHV3-38,IGHV4-39,IGHV3-43,IGHV1-45,IGHV1-46,IGHV3-48,IGHV5-51,IGHV3-53,IGHV1-58,IGHV4-59,IGHV4-61,IGHV3-64,IGHV3-66,IGHV1-69,IGHV2-70D,IGHV1-69-2,IGHV1-69D,IGHV2-70,IGHV3-72,IGHV3-73
GO:BP	detection of chemical stimulus involved in sensory perception of smell	GO:0050911	0.0055029	1.52594e+16	399	425	43	21092	OR2B11,GCSAML-AS1,OR2G2,OR2G3,OR14L1P,OR13G1,OR6F1,OR14A2,OR14K1,OR1C1,OR14A16,OR11L1,OR2W3,OR2T8,OR2AJ1,OR2L13,OR2L8,OR2AK2,OR2L5,OR2L2,OR2L3,OR2M5,OR2M2,OR2M3,OR2M4,OR2T33,OR2T12,OR2M7,OR14C36,OR2T4,OR2T6,OR2T1,OR2T2,OR2T3,OR2T10,OR2T5,OR2G6,OR2T29,OR2T34,OR2T11,OR2T35,OR2T27,OR14I1
GO:BP	detection of chemical stimulus involved in sensory perception	GO:0050907	5.73484	1.42415e+16	445	425	44	21092	PIGR,OR2B11,GCSAML-AS1,OR2G2,OR2G3,OR14L1P,OR13G1,OR6F1,OR14A2,OR14K1,OR1C1,OR14A16,OR11L1,OR2W3,OR2T8,OR2AJ1,OR2L13,OR2L8,OR2AK2,OR2L5,OR2L2,OR2L3,OR2M5,OR2M2,OR2M3,OR2M4,OR2T33,OR2T12,OR2M7,OR14C36,OR2T4,OR2T6,OR2T1,OR2T2,OR2T3,OR2T10,OR2T5,OR2G6,OR2T29,OR2T34,OR2T11,OR2T35,OR2T27,OR14I1
GO:BP	sensory perception of smell	GO:0007608	6.57172	1.41823e+16	426	425	43	21092	OR2B11,GCSAML-AS1,OR2G2,OR2G3,OR14L1P,OR13G1,OR6F1,OR14A2,OR14K1,OR1C1,OR14A16,OR11L1,OR2W3,OR2T8,OR2AJ1,OR2L13,OR2L8,OR2AK2,OR2L5,OR2L2,OR2L3,OR2M5,OR2M2,OR2M3,OR2M4,OR2T33,OR2T12,OR2M7,OR14C36,OR2T4,OR2T6,OR2T1,OR2T2,OR2T3,OR2T10,OR2T5,OR2G6,OR2T29,OR2T34,OR2T11,OR2T35,OR2T27,OR14I1
GO:BP	phagocytosis, recognition	GO:0006910	11.5561	1.39372e+16	102	425	23	21092	C4BPB,C4BPA,IGHV3-35,IGHV3-38,IGHV4-39,IGHV3-43,IGHV1-45,IGHV1-46,IGHV3-48,IGHV5-51,IGHV3-53,IGHV1-58,IGHV4-59,IGHV4-61,IGHV3-64,IGHV3-66,IGHV1-69,IGHV2-70D,IGHV1-69-2,IGHV1-69D,IGHV2-70,IGHV3-72,IGHV3-73
GO:BP	detection of chemical stimulus	GO:0009593	231.377	1.36357e+15	483	425	45	21092	PIGR,RYR2,OR2B11,GCSAML-AS1,OR2G2,OR2G3,OR14L1P,OR13G1,OR6F1,OR14A2,OR14K1,OR1C1,OR14A16,OR11L1,OR2W3,OR2T8,OR2AJ1,OR2L13,OR2L8,OR2AK2,OR2L5,OR2L2,OR2L3,OR2M5,OR2M2,OR2M3,OR2M4,OR2T33,OR2T12,OR2M7,OR14C36,OR2T4,OR2T6,OR2T1,OR2T2,OR2T3,OR2T10,OR2T5,OR2G6,OR2T29,OR2T34,OR2T11,OR2T35,OR2T27,OR14I1
GO:BP	detection of stimulus involved in sensory perception	GO:0050906	43.7131	1.33594e+16	513	425	46	21092	CRB1,ADORA1,PIGR,OR2B11,GCSAML-AS1,OR2G2,OR2G3,OR14L1P,OR13G1,OR6F1,OR14A2,OR14K1,OR1C1,OR14A16,OR11L1,OR2W3,OR2T8,OR2AJ1,OR2L13,OR2L8,OR2AK2,OR2L5,OR2L2,OR2L3,OR2M5,OR2M2,OR2M3,OR2M4,OR2T33,OR2T12,OR2M7,OR14C36,OR2T4,OR2T6,OR2T1,OR2T2,OR2T3,OR2T10,OR2T5,OR2G6,OR2T29,OR2T34,OR2T11,OR2T35,OR2T27,OR14I1
GO:BP	sensory perception of chemical stimulus	GO:0007606	1090.42	1.29624e+16	503	425	45	21092	RGS21,PIGR,OR2B11,GCSAML-AS1,OR2G2,OR2G3,OR14L1P,OR13G1,OR6F1,OR14A2,OR14K1,OR1C1,OR14A16,OR11L1,OR2W3,OR2T8,OR2AJ1,OR2L13,OR2L8,OR2AK2,OR2L5,OR2L2,OR2L3,OR2M5,OR2M2,OR2M3,OR2M4,OR2T33,OR2T12,OR2M7,OR14C36,OR2T4,OR2T6,OR2T1,OR2T2,OR2T3,OR2T10,OR2T5,OR2G6,OR2T29,OR2T34,OR2T11,OR2T35,OR2T27,OR14I1
GO:BP	humoral immune response	GO:0006959	720.832	1.21422e+16	318	425	35	21092	CFH,CFHR1,CFHR5,PTPRC,C4BPB,C4BPA,CD55,CR2,CR1,CR1L,CD46,SUSD4,ZP4,EXO1,IGHV3-35,IGHV3-38,IGHV4-39,IGHV3-43,IGHV1-45,IGHV1-46,IGHV3-48,IGHV5-51,IGHV3-53,IGHV1-58,IGHV4-59,IGHV4-61,IGHV3-64,IGHV3-66,IGHV1-69,IGHV2-70D,IGHV1-69-2,IGHV1-69D,IGHV2-70,IGHV3-72,IGHV3-73
GO:BP	activation of immune response	GO:0002253	15146.7	1.18197e+16	386	425	38	21092	CFH,CFHR1,CFHR5,DENND1B,PTPRC,LAX1,RAB29,C4BPB,C4BPA,CD55,CR2,CR1,CR1L,CD46,SUSD4,GCSAML,IGHV3-35,IGHV3-38,IGHV4-39,IGHV3-43,IGHV1-45,IGHV1-46,IGHV3-48,IGHV5-51,IGHV3-53,IGHV1-58,IGHV4-59,IGHV4-61,IGHV3-64,IGHV3-66,IGHV1-69,IGHV2-70D,IGHV1-69-2,IGHV1-69D,IGHV2-70,IGHV3-72,IGHV3-73,SKAP1
GO:BP	B cell receptor signaling pathway	GO:0050853	23719.8	1.16249e+15	128	425	23	21092	PTPRC,GCSAML,IGHV3-35,IGHV3-38,IGHV4-39,IGHV3-43,IGHV1-45,IGHV1-46,IGHV3-48,IGHV5-51,IGHV3-53,IGHV1-58,IGHV4-59,IGHV4-61,IGHV3-64,IGHV3-66,IGHV1-69,IGHV2-70D,IGHV1-69-2,IGHV1-69D,IGHV2-70,IGHV3-72,IGHV3-73
GO:BP	detection of stimulus	GO:0051606	31119.4	1.1507e+16	646	425	49	21092	PDC,CRB1,ADORA1,PIGR,RYR2,OPN3,OR2B11,GCSAML-AS1,OR2G2,OR2G3,OR14L1P,OR13G1,OR6F1,OR14A2,OR14K1,OR1C1,OR14A16,OR11L1,OR2W3,OR2T8,OR2AJ1,OR2L13,OR2L8,OR2AK2,OR2L5,OR2L2,OR2L3,OR2M5,OR2M2,OR2M3,OR2M4,OR2T33,OR2T12,OR2M7,OR14C36,OR2T4,OR2T6,OR2T1,OR2T2,OR2T3,OR2T10,OR2T5,OR2G6,OR2T29,OR2T34,OR2T11,OR2T35,OR2T27,OR14I1
GO:BP	response to stimulus	GO:0050896	32694.7	1.14855e+16	9000	425	262	21092	EDEM3,IVNS1ABP,HMCN1,PRG4,TPR,PDC,PTGS2,PLA2G4A,BRINP3,RGS18,RGS21,RGS1,RGS13,RGS2,UCHL5,TROVE2,GLRX2,CDC73,CFH,CFHR1,CFHR2,CFHR5,F13B,ASPM,CRB1,DENND1B,LHX9,NEK7,PTPRC,NR5A2,KIF14,GPR25,CACNA1S,TMEM9,PKP1,TNNT2,TNNI1,PHLDA3,CSRP1,ELF3,GPR37L1,PTPN7,LGR6,UBE2T,PPP1R12B,SYT2,KDM5B,RABIF,KLHL12,ADIPOR1,MYOG,ADORA1,CHI3L1,CHIT1,BTG2,FMOD,PRELP,ATP2B4,LAX1,SOX13,REN,KISS1,PPP1R15B,PIK3C2B,MDM4,LRRN2,…
GO:BP	adaptive immune response based on somatic recombination of immune receptors built from immunoglobulin superfamily domains	GO:0002460	4288.95	1.13676e+15	357	425	36	21092	PLA2G4A,DENND1B,PTPRC,IL10,C4BPB,C4BPA,CD55,CR2,CR1,CR1L,CD46,HLX,SUSD4,EXO1,NLRP3,IGHV3-35,IGHV3-38,IGHV4-39,IGHV3-43,IGHV1-45,IGHV1-46,IGHV3-48,IGHV5-51,IGHV3-53,IGHV1-58,IGHV4-59,IGHV4-61,IGHV3-64,IGHV3-66,IGHV1-69,IGHV2-70D,IGHV1-69-2,IGHV1-69D,IGHV2-70,IGHV3-72,IGHV3-73
GO:BP	lymphocyte mediated immunity	GO:0002449	11604.2	1.09354e+16	348	425	35	21092	DENND1B,PTPRC,IL10,C4BPB,C4BPA,CD55,CR2,CR1,CR1L,CD46,SUSD4,LYST,EXO1,NLRP3,IGHV3-35,IGHV3-38,IGHV4-39,IGHV3-43,IGHV1-45,IGHV1-46,IGHV3-48,IGHV5-51,IGHV3-53,IGHV1-58,IGHV4-59,IGHV4-61,IGHV3-64,IGHV3-66,IGHV1-69,IGHV2-70D,IGHV1-69-2,IGHV1-69D,IGHV2-70,IGHV3-72,IGHV3-73
GO:BP	positive regulation of B cell activation	GO:0050871	159398	1.07975e+16	154	425	24	21092	PTPRC,IL10,WNT3A,IGHV3-35,IGHV3-38,IGHV4-39,IGHV3-43,IGHV1-45,IGHV1-46,IGHV3-48,IGHV5-51,IGHV3-53,IGHV1-58,IGHV4-59,IGHV4-61,IGHV3-64,IGHV3-66,IGHV1-69,IGHV2-70D,IGHV1-69-2,IGHV1-69D,IGHV2-70,IGHV3-72,IGHV3-73
GO:BP	positive regulation of immune response	GO:0050778	42614.6	1.03704e+16	591	425	45	21092	PLA2G4A,CFH,CFHR1,CFHR5,DENND1B,PTPRC,LAX1,RAB29,IKBKE,IL10,C4BPB,C4BPA,CD55,CR2,CR1,CR1L,CD46,TGFB2,HLX,SUSD4,ZP4,NLRP3,GCSAML,IGHV3-35,IGHV3-38,IGHV4-39,IGHV3-43,IGHV1-45,IGHV1-46,IGHV3-48,IGHV5-51,IGHV3-53,IGHV1-58,IGHV4-59,IGHV4-61,IGHV3-64,IGHV3-66,IGHV1-69,IGHV2-70D,IGHV1-69-2,IGHV1-69D,IGHV2-70,IGHV3-72,IGHV3-73,SKAP1
GO:BP	negative regulation of complement activation, classical pathway	GO:0045959	55361.3	1.02568e+16	8	425	8	21092	C4BPB,C4BPA,CD55,CR2,CR1,CR1L,CD46,SUSD4
GO:BP	plasma membrane invagination	GO:0099024	83136.9	1.00802e+16	135	425	22	21092	ARF1,IGHV3-35,IGHV3-38,IGHV4-39,IGHV3-43,IGHV1-45,IGHV1-46,IGHV3-48,IGHV5-51,IGHV3-53,IGHV1-58,IGHV4-59,IGHV4-61,IGHV3-64,IGHV3-66,IGHV1-69,IGHV2-70D,IGHV1-69-2,IGHV1-69D,IGHV2-70,IGHV3-72,IGHV3-73
GO:BP	phagocytosis, engulfment	GO:0006911	2.01115e+06	9.69655e+15	126	425	21	21092	IGHV3-35,IGHV3-38,IGHV4-39,IGHV3-43,IGHV1-45,IGHV1-46,IGHV3-48,IGHV5-51,IGHV3-53,IGHV1-58,IGHV4-59,IGHV4-61,IGHV3-64,IGHV3-66,IGHV1-69,IGHV2-70D,IGHV1-69-2,IGHV1-69D,IGHV2-70,IGHV3-72,IGHV3-73
GO:BP	cellular response to stimulus	GO:0051716	2.15673e+06	9.6662e+15	7494	425	225	21092	EDEM3,IVNS1ABP,TPR,PDC,PTGS2,PLA2G4A,BRINP3,RGS18,RGS21,RGS1,RGS13,RGS2,UCHL5,TROVE2,GLRX2,CDC73,ASPM,CRB1,DENND1B,NEK7,PTPRC,NR5A2,KIF14,GPR25,CACNA1S,TMEM9,PKP1,PHLDA3,GPR37L1,PTPN7,LGR6,UBE2T,PPP1R12B,SYT2,KDM5B,RABIF,KLHL12,ADIPOR1,MYOG,ADORA1,CHI3L1,BTG2,FMOD,PRELP,ATP2B4,LAX1,SOX13,REN,KISS1,PPP1R15B,PIK3C2B,MDM4,LRRN2,CNTN2,RBBP5,DSTYK,NUAK2,NUCKS1,RAB29,SLC41A1,RAB7B,AVPR1B,SRGAP2,IKBKE,R…
GO:BP	membrane invagination	GO:0010324	2.44089e+06	9.61245e+15	142	425	22	21092	ARF1,IGHV3-35,IGHV3-38,IGHV4-39,IGHV3-43,IGHV1-45,IGHV1-46,IGHV3-48,IGHV5-51,IGHV3-53,IGHV1-58,IGHV4-59,IGHV4-61,IGHV3-64,IGHV3-66,IGHV1-69,IGHV2-70D,IGHV1-69-2,IGHV1-69D,IGHV2-70,IGHV3-72,IGHV3-73
GO:BP	regulation of complement activation, classical pathway	GO:0030450	489492	9.31025e+15	9	425	8	21092	C4BPB,C4BPA,CD55,CR2,CR1,CR1L,CD46,SUSD4
GO:BP	regulation of B cell activation	GO:0050864	976333	9.0104e+15	202	425	25	21092	PTPRC,IL10,CR1,WNT3A,IGHV3-35,IGHV3-38,IGHV4-39,IGHV3-43,IGHV1-45,IGHV1-46,IGHV3-48,IGHV5-51,IGHV3-53,IGHV1-58,IGHV4-59,IGHV4-61,IGHV3-64,IGHV3-66,IGHV1-69,IGHV2-70D,IGHV1-69-2,IGHV1-69D,IGHV2-70,IGHV3-72,IGHV3-73
GO:BP	signaling	GO:0023052	983894	9.00705e+15	6492	425	201	21092	IVNS1ABP,TPR,PDC,PTGS2,PLA2G4A,RGS18,RGS21,RGS1,RGS13,RGS2,UCHL5,TROVE2,GLRX2,CDC73,ASPM,CRB1,DENND1B,PTPRC,NR5A2,KIF14,GPR25,TMEM9,PKP1,PHLDA3,GPR37L1,PTPN7,LGR6,PPP1R12B,SYT2,KDM5B,RABIF,KLHL12,ADIPOR1,ADORA1,CHI3L1,FMOD,ATP2B4,LAX1,SOX13,REN,KISS1,PPP1R15B,PIK3C2B,MDM4,LRRN2,NFASC,CNTN2,DSTYK,NUAK2,NUCKS1,RAB29,RAB7B,AVPR1B,SRGAP2,IKBKE,RASSF5,DYRK3,MAPKAPK2,IL10,IL19,IL20,IL24,PIGR,YOD1,PFKFB…
GO:BP	G protein-coupled receptor signaling pathway	GO:0007186	1.09689e+06	8.95984e+15	1246	425	66	21092	PDC,RGS18,RGS21,RGS1,RGS13,RGS2,GPR25,GPR37L1,LGR6,ADORA1,ATP2B4,KISS1,CNTN2,AVPR1B,KCNK2,AGT,GNG4,ACTN2,CHRM3,RGS7,OPN3,CHML,BECN2,OR2B11,GCSAML-AS1,OR2G2,OR2G3,OR14L1P,OR13G1,OR6F1,OR14A2,OR14K1,OR1C1,OR14A16,OR11L1,OR2W3,OR2T8,OR2AJ1,OR2L13,OR2L8,OR2AK2,OR2L5,OR2L2,OR2L3,OR2M5,OR2M2,OR2M3,OR2M4,OR2T33,OR2T12,OR2M7,OR14C36,OR2T4,OR2T6,OR2T1,OR2T2,OR2T3,OR2T10,OR2T5,OR2G6,OR2T29,OR2T34,OR2T11,OR…
GO:BP	cell communication	GO:0007154	1.23423e+07	8.90861e+15	6551	425	202	21092	IVNS1ABP,TPR,PDC,PTGS2,PLA2G4A,RGS18,RGS21,RGS1,RGS13,RGS2,UCHL5,TROVE2,GLRX2,CDC73,ASPM,CRB1,DENND1B,PTPRC,NR5A2,KIF14,GPR25,TMEM9,PKP1,PHLDA3,GPR37L1,PTPN7,LGR6,PPP1R12B,SYT2,KDM5B,RABIF,KLHL12,ADIPOR1,ADORA1,CHI3L1,FMOD,ATP2B4,LAX1,SOX13,REN,KISS1,PPP1R15B,PIK3C2B,MDM4,LRRN2,NFASC,CNTN2,DSTYK,NUAK2,NUCKS1,RAB29,RAB7B,AVPR1B,SRGAP2,IKBKE,RASSF5,DYRK3,MAPKAPK2,IL10,IL19,IL20,IL24,PIGR,YOD1,PFKFB…
GO:BP	antigen receptor-mediated signaling pathway	GO:0050851	1.70113e+06	876926223226422	244	425	27	21092	DENND1B,PTPRC,LAX1,RAB29,GCSAML,IGHV3-35,IGHV3-38,IGHV4-39,IGHV3-43,IGHV1-45,IGHV1-46,IGHV3-48,IGHV5-51,IGHV3-53,IGHV1-58,IGHV4-59,IGHV4-61,IGHV3-64,IGHV3-66,IGHV1-69,IGHV2-70D,IGHV1-69-2,IGHV1-69D,IGHV2-70,IGHV3-72,IGHV3-73,SKAP1
GO:BP	signal transduction	GO:0007165	3.58136e+06	8.44595e+15	5993	425	188	21092	IVNS1ABP,TPR,PDC,PTGS2,RGS18,RGS21,RGS1,RGS13,RGS2,UCHL5,TROVE2,GLRX2,CDC73,ASPM,DENND1B,PTPRC,NR5A2,KIF14,GPR25,TMEM9,PKP1,PHLDA3,GPR37L1,PTPN7,LGR6,PPP1R12B,RABIF,KLHL12,ADIPOR1,ADORA1,CHI3L1,FMOD,ATP2B4,LAX1,SOX13,REN,KISS1,PPP1R15B,PIK3C2B,MDM4,LRRN2,CNTN2,DSTYK,NUAK2,NUCKS1,RAB29,RAB7B,AVPR1B,SRGAP2,IKBKE,RASSF5,DYRK3,MAPKAPK2,IL10,IL19,IL20,IL24,PIGR,YOD1,CD55,CR2,CR1,CD46,CD34,PLXNA2,G0S2,…
GO:BP	immune response-activating cell surface receptor signaling pathway	GO:0002429	8.5928e+06	8.06587e+15	302	425	29	21092	DENND1B,PTPRC,LAX1,RAB29,CR2,CR1,GCSAML,IGHV3-35,IGHV3-38,IGHV4-39,IGHV3-43,IGHV1-45,IGHV1-46,IGHV3-48,IGHV5-51,IGHV3-53,IGHV1-58,IGHV4-59,IGHV4-61,IGHV3-64,IGHV3-66,IGHV1-69,IGHV2-70D,IGHV1-69-2,IGHV1-69D,IGHV2-70,IGHV3-72,IGHV3-73,SKAP1
GO:BP	immune response-activating signal transduction	GO:0002757	8.5928e+06	8.06587e+15	302	425	29	21092	DENND1B,PTPRC,LAX1,RAB29,CR2,CR1,GCSAML,IGHV3-35,IGHV3-38,IGHV4-39,IGHV3-43,IGHV1-45,IGHV1-46,IGHV3-48,IGHV5-51,IGHV3-53,IGHV1-58,IGHV4-59,IGHV4-61,IGHV3-64,IGHV3-66,IGHV1-69,IGHV2-70D,IGHV1-69-2,IGHV1-69D,IGHV2-70,IGHV3-72,IGHV3-73,SKAP1
GO:BP	negative regulation of humoral immune response mediated by circulating immunoglobulin	GO:0002924	866134	806241490334607	11	425	8	21092	C4BPB,C4BPA,CD55,CR2,CR1,CR1L,CD46,SUSD4
GO:BP	positive regulation of lymphocyte activation	GO:0051251	1.19205e+08	7.9237e+15	394	425	33	21092	PTPRC,SOX13,IL10,CD55,CR1,CD46,HLX,DUSP10,ITPKB,WNT3A,ZP4,NLRP3,IGHV3-35,IGHV3-38,IGHV4-39,IGHV3-43,IGHV1-45,IGHV1-46,IGHV3-48,IGHV5-51,IGHV3-53,IGHV1-58,IGHV4-59,IGHV4-61,IGHV3-64,IGHV3-66,IGHV1-69,IGHV2-70D,IGHV1-69-2,IGHV1-69D,IGHV2-70,IGHV3-72,IGHV3-73
GO:BP	immune response-regulating cell surface receptor signaling pathway	GO:0002768	1.58045e+08	7.80122e+15	331	425	30	21092	DENND1B,PTPRC,LAX1,RAB29,PIGR,CR2,CR1,GCSAML,IGHV3-35,IGHV3-38,IGHV4-39,IGHV3-43,IGHV1-45,IGHV1-46,IGHV3-48,IGHV5-51,IGHV3-53,IGHV1-58,IGHV4-59,IGHV4-61,IGHV3-64,IGHV3-66,IGHV1-69,IGHV2-70D,IGHV1-69-2,IGHV1-69D,IGHV2-70,IGHV3-72,IGHV3-73,SKAP1
GO:BP	cell recognition	GO:0008037	1.64985e+08	7.78255e+15	229	425	25	21092	CNTN2,C4BPB,C4BPA,ZP4,IGHV3-35,IGHV3-38,IGHV4-39,IGHV3-43,IGHV1-45,IGHV1-46,IGHV3-48,IGHV5-51,IGHV3-53,IGHV1-58,IGHV4-59,IGHV4-61,IGHV3-64,IGHV3-66,IGHV1-69,IGHV2-70D,IGHV1-69-2,IGHV1-69D,IGHV2-70,IGHV3-72,IGHV3-73
GO:BP	leukocyte mediated immunity	GO:0002443	1.69027e+07	7.77204e+16	446	425	35	21092	DENND1B,PTPRC,IL10,C4BPB,C4BPA,CD55,CR2,CR1,CR1L,CD46,SUSD4,LYST,EXO1,NLRP3,IGHV3-35,IGHV3-38,IGHV4-39,IGHV3-43,IGHV1-45,IGHV1-46,IGHV3-48,IGHV5-51,IGHV3-53,IGHV1-58,IGHV4-59,IGHV4-61,IGHV3-64,IGHV3-66,IGHV1-69,IGHV2-70D,IGHV1-69-2,IGHV1-69D,IGHV2-70,IGHV3-72,IGHV3-73
GO:BP	regulation of humoral immune response mediated by circulating immunoglobulin	GO:0002923	4.53115e+07	7.34379e+16	18	425	9	21092	PTPRC,C4BPB,C4BPA,CD55,CR2,CR1,CR1L,CD46,SUSD4
GO:BP	positive regulation of leukocyte activation	GO:0002696	5.52724e+08	7.25749e+15	441	425	34	21092	PLA2G4A,PTPRC,SOX13,IL10,CD55,CR1,CD46,HLX,DUSP10,ITPKB,WNT3A,ZP4,NLRP3,IGHV3-35,IGHV3-38,IGHV4-39,IGHV3-43,IGHV1-45,IGHV1-46,IGHV3-48,IGHV5-51,IGHV3-53,IGHV1-58,IGHV4-59,IGHV4-61,IGHV3-64,IGHV3-66,IGHV1-69,IGHV2-70D,IGHV1-69-2,IGHV1-69D,IGHV2-70,IGHV3-72,IGHV3-73
GO:BP	sensory perception	GO:0007600	1.28573e+09	6.89085e+15	979	425	53	21092	HMCN1,PDC,PTGS2,RGS21,CRB1,ADORA1,IL10,PIGR,RD3,USH2A,OR2B11,GCSAML-AS1,OR2G2,OR2G3,OR14L1P,OR13G1,OR6F1,OR14A2,OR14K1,OR1C1,OR14A16,OR11L1,OR2W3,OR2T8,OR2AJ1,OR2L13,OR2L8,OR2AK2,OR2L5,OR2L2,OR2L3,OR2M5,OR2M2,OR2M3,OR2M4,OR2T33,OR2T12,OR2M7,OR14C36,OR2T4,OR2T6,OR2T1,OR2T2,OR2T3,OR2T10,OR2T5,OR2G6,OR2T29,OR2T34,OR2T11,OR2T35,OR2T27,OR14I1
GO:BP	positive regulation of cell activation	GO:0050867	1.44941e+07	6.83881e+15	457	425	34	21092	PLA2G4A,PTPRC,SOX13,IL10,CD55,CR1,CD46,HLX,DUSP10,ITPKB,WNT3A,ZP4,NLRP3,IGHV3-35,IGHV3-38,IGHV4-39,IGHV3-43,IGHV1-45,IGHV1-46,IGHV3-48,IGHV5-51,IGHV3-53,IGHV1-58,IGHV4-59,IGHV4-61,IGHV3-64,IGHV3-66,IGHV1-69,IGHV2-70D,IGHV1-69-2,IGHV1-69D,IGHV2-70,IGHV3-72,IGHV3-73
GO:BP	negative regulation of complement activation	GO:0045916	1.49474e+08	6.82544e+15	14	425	8	21092	C4BPB,C4BPA,CD55,CR2,CR1,CR1L,CD46,SUSD4
GO:BP	positive regulation of immune system process	GO:0002684	1.55486e+09	6.80831e+15	954	425	52	21092	PLA2G4A,CFH,CFHR1,CFHR5,DENND1B,PTPRC,LAX1,SOX13,RAB29,IKBKE,MAPKAPK2,IL10,IL20,C4BPB,C4BPA,CD55,CR2,CR1,CR1L,CD46,TGFB2,HLX,DUSP10,MIA3,SUSD4,ITPKB,WNT3A,ZP4,NLRP3,GCSAML,IGHV3-35,IGHV3-38,IGHV4-39,IGHV3-43,IGHV1-45,IGHV1-46,IGHV3-48,IGHV5-51,IGHV3-53,IGHV1-58,IGHV4-59,IGHV4-61,IGHV3-64,IGHV3-66,IGHV1-69,IGHV2-70D,IGHV1-69-2,IGHV1-69D,IGHV2-70,IGHV3-72,IGHV3-73,SKAP1
GO:BP	regulation of immune response	GO:0050776	1.85326e+08	6.73206e+15	899	425	50	21092	PLA2G4A,CFH,CFHR1,CFHR5,DENND1B,PTPRC,LAX1,RAB29,RAB7B,IKBKE,MAPKAPK2,IL10,PIGR,C4BPB,C4BPA,CD55,CR2,CR1,CR1L,CD46,TGFB2,HLX,DUSP10,TLR5,SUSD4,ZP4,NLRP3,GCSAML,IGHV3-35,IGHV3-38,IGHV4-39,IGHV3-43,IGHV1-45,IGHV1-46,IGHV3-48,IGHV5-51,IGHV3-53,IGHV1-58,IGHV4-59,IGHV4-61,IGHV3-64,IGHV3-66,IGHV1-69,IGHV2-70D,IGHV1-69-2,IGHV1-69D,IGHV2-70,IGHV3-72,IGHV3-73,SKAP1
GO:BP	B cell activation	GO:0042113	2.53103e+09	6.5967e+15	347	425	29	21092	PTPRC,LAX1,IL10,CR2,CR1,WNT3A,IRF2BP2,EXO1,IGHV3-35,IGHV3-38,IGHV4-39,IGHV3-43,IGHV1-45,IGHV1-46,IGHV3-48,IGHV5-51,IGHV3-53,IGHV1-58,IGHV4-59,IGHV4-61,IGHV3-64,IGHV3-66,IGHV1-69,IGHV2-70D,IGHV1-69-2,IGHV1-69D,IGHV2-70,IGHV3-72,IGHV3-73
GO:BP	regulation of complement activation	GO:0030449	2.59613e+09	6.58567e+15	21	425	9	21092	CFH,C4BPB,C4BPA,CD55,CR2,CR1,CR1L,CD46,SUSD4
GO:BP	immune effector process	GO:0002252	2.86217e+08	6.5433e+15	680	425	42	21092	CFH,CFHR1,CFHR5,DENND1B,PTPRC,MAPKAPK2,IL10,C4BPB,C4BPA,CD55,CR2,CR1,CR1L,CD46,TGFB2,HLX,DUSP10,SUSD4,LYST,EXO1,NLRP3,IGHV3-35,IGHV3-38,IGHV4-39,IGHV3-43,IGHV1-45,IGHV1-46,IGHV3-48,IGHV5-51,IGHV3-53,IGHV1-58,IGHV4-59,IGHV4-61,IGHV3-64,IGHV3-66,IGHV1-69,IGHV2-70D,IGHV1-69-2,IGHV1-69D,IGHV2-70,IGHV3-72,IGHV3-73
GO:BP	phagocytosis	GO:0006909	4.81201e+08	631767315190474	311	425	27	21092	PTPRC,ADORA1,RAB7B,C4BPB,C4BPA,LYST,IGHV3-35,IGHV3-38,IGHV4-39,IGHV3-43,IGHV1-45,IGHV1-46,IGHV3-48,IGHV5-51,IGHV3-53,IGHV1-58,IGHV4-59,IGHV4-61,IGHV3-64,IGHV3-66,IGHV1-69,IGHV2-70D,IGHV1-69-2,IGHV1-69D,IGHV2-70,IGHV3-72,IGHV3-73
GO:BP	negative regulation of B cell mediated immunity	GO:0002713	6.18301e+08	6.2088e+15	16	425	8	21092	C4BPB,C4BPA,CD55,CR2,CR1,CR1L,CD46,SUSD4
GO:BP	negative regulation of immunoglobulin mediated immune response	GO:0002890	6.18301e+08	6.2088e+15	16	425	8	21092	C4BPB,C4BPA,CD55,CR2,CR1,CR1L,CD46,SUSD4
GO:BP	negative regulation of humoral immune response	GO:0002921	0.0000020290711249319942	569270272939637	18	425	8	21092	C4BPB,C4BPA,CD55,CR2,CR1,CR1L,CD46,SUSD4
GO:BP	regulation of humoral immune response	GO:0002920	0.0000023298712705666236	5.63267e+15	45	425	11	21092	CFH,PTPRC,C4BPB,C4BPA,CD55,CR2,CR1,CR1L,CD46,SUSD4,ZP4
GO:BP	immune response-regulating signaling pathway	GO:0002764	0.0000037616495968600917	5.42462e+15	491	425	33	21092	DENND1B,PTPRC,LAX1,RAB29,RAB7B,MAPKAPK2,PIGR,CR2,CR1,TLR5,GCSAML,IGHV3-35,IGHV3-38,IGHV4-39,IGHV3-43,IGHV1-45,IGHV1-46,IGHV3-48,IGHV5-51,IGHV3-53,IGHV1-58,IGHV4-59,IGHV4-61,IGHV3-64,IGHV3-66,IGHV1-69,IGHV2-70D,IGHV1-69-2,IGHV1-69D,IGHV2-70,IGHV3-72,IGHV3-73,SKAP1
GO:BP	regulation of lymphocyte activation	GO:0051249	0.000009987038019758514	500056329680036	565	425	35	21092	PTPRC,LAX1,SOX13,RASSF5,IL10,CD55,CR1,CD46,HLX,DUSP10,ITPKB,WNT3A,ZP4,NLRP3,IGHV3-35,IGHV3-38,IGHV4-39,IGHV3-43,IGHV1-45,IGHV1-46,IGHV3-48,IGHV5-51,IGHV3-53,IGHV1-58,IGHV4-59,IGHV4-61,IGHV3-64,IGHV3-66,IGHV1-69,IGHV2-70D,IGHV1-69-2,IGHV1-69D,IGHV2-70,IGHV3-72,IGHV3-73
GO:BP	adaptive immune response	GO:0002250	0.000017515687650874608	4.75657e+15	721	425	40	21092	PLA2G4A,DENND1B,PTPRC,LAX1,IL10,FCAMR,C4BPB,C4BPA,CD55,CR2,CR1,CR1L,CD46,HLX,DUSP10,SUSD4,EXO1,NLRP3,IGHV3-35,IGHV3-38,IGHV4-39,IGHV3-43,IGHV1-45,IGHV1-46,IGHV3-48,IGHV5-51,IGHV3-53,IGHV1-58,IGHV4-59,IGHV4-61,IGHV3-64,IGHV3-66,IGHV1-69,IGHV2-70D,IGHV1-69-2,IGHV1-69D,IGHV2-70,IGHV3-72,IGHV3-73,SKAP1
GO:BP	response to bacterium	GO:0009617	0.000024899723719442248	4.60381e+16	760	425	41	21092	HMCN1,PTGS2,RGS1,CDC73,CHIT1,REN,RAB29,MAPKAPK2,IL10,IL24,C4BPB,C4BPA,CD55,DUSP10,TLR5,CAPN2,LYST,KMO,NLRP3,LYPD8,IGHV3-35,IGHV3-38,IGHV4-39,IGHV3-43,IGHV1-45,IGHV1-46,IGHV3-48,IGHV5-51,IGHV3-53,IGHV1-58,IGHV4-59,IGHV4-61,IGHV3-64,IGHV3-66,IGHV1-69,IGHV2-70D,IGHV1-69-2,IGHV1-69D,IGHV2-70,IGHV3-72,IGHV3-73
GO:BP	regulation of leukocyte activation	GO:0002694	0.00004454213508692093	4.35123e+16	657	425	37	21092	PLA2G4A,PTPRC,LAX1,SOX13,RASSF5,IL10,CD55,CR1,CD46,HLX,DUSP10,ITPKB,WNT3A,GPR137B,ZP4,NLRP3,IGHV3-35,IGHV3-38,IGHV4-39,IGHV3-43,IGHV1-45,IGHV1-46,IGHV3-48,IGHV5-51,IGHV3-53,IGHV1-58,IGHV4-59,IGHV4-61,IGHV3-64,IGHV3-66,IGHV1-69,IGHV2-70D,IGHV1-69-2,IGHV1-69D,IGHV2-70,IGHV3-72,IGHV3-73
GO:BP	response to chemical	GO:0042221	0.00006603453088691337	4.18023e+15	4383	425	136	21092	EDEM3,TPR,PTGS2,PLA2G4A,BRINP3,RGS2,TROVE2,GLRX2,CDC73,LHX9,NEK7,PTPRC,NR5A2,CACNA1S,TNNT2,GPR37L1,LGR6,SYT2,KDM5B,ADIPOR1,MYOG,ADORA1,CHI3L1,BTG2,FMOD,ATP2B4,REN,PPP1R15B,MDM4,NFASC,CNTN2,RBBP5,DSTYK,NUCKS1,SLC41A1,RAB7B,IKBKE,MAPKAPK2,IL10,IL24,PIGR,YOD1,PFKFB2,CD55,CD34,PLXNA2,KCNH1,TRAF5,SLC30A1,NENF,ATF3,CENPF,KCNK2,ESRRG,TGFB2,SLC30A10,DUSP10,MIA3,TLR5,CAPN2,MIR320B2,ENAH,EPHX1,LEFTY1,PYCR2…
GO:BP	positive regulation of response to stimulus	GO:0048584	0.00007710538389201258	4.11292e+15	2214	425	82	21092	TPR,PTGS2,PLA2G4A,UCHL5,CDC73,CFH,CFHR1,CFHR5,ASPM,DENND1B,PTPRC,TMEM9,GPR37L1,LGR6,ADIPOR1,MYOG,ADORA1,CHI3L1,LAX1,KISS1,CNTN2,DSTYK,NUCKS1,RAB29,AVPR1B,IKBKE,IL10,IL19,C4BPB,C4BPA,CD55,CR2,CR1,CR1L,CD46,G0S2,TRAF5,NENF,ATF3,PROX1,KCNK2,TGFB2,SLC30A10,HLX,TLR5,SUSD4,LEFTY1,LEFTY2,PARP1,ITPKB,WNT3A,AGT,DISC1,NID1,GPR137B,ZP4,FMN2,AKT3,NLRP3,GCSAML,IGHV3-35,IGHV3-38,IGHV4-39,IGHV3-43,IGHV1-45,IGHV…
GO:BP	defense response to bacterium	GO:0042742	0.000081675428355152	4.08791e+15	369	425	26	21092	IL10,TLR5,LYST,NLRP3,LYPD8,IGHV3-35,IGHV3-38,IGHV4-39,IGHV3-43,IGHV1-45,IGHV1-46,IGHV3-48,IGHV5-51,IGHV3-53,IGHV1-58,IGHV4-59,IGHV4-61,IGHV3-64,IGHV3-66,IGHV1-69,IGHV2-70D,IGHV1-69-2,IGHV1-69D,IGHV2-70,IGHV3-72,IGHV3-73
GO:BP	regulation of cell activation	GO:0050865	0.0003431086888720875	3.46457e+15	712	425	37	21092	PLA2G4A,PTPRC,LAX1,SOX13,RASSF5,IL10,CD55,CR1,CD46,HLX,DUSP10,ITPKB,WNT3A,GPR137B,ZP4,NLRP3,IGHV3-35,IGHV3-38,IGHV4-39,IGHV3-43,IGHV1-45,IGHV1-46,IGHV3-48,IGHV5-51,IGHV3-53,IGHV1-58,IGHV4-59,IGHV4-61,IGHV3-64,IGHV3-66,IGHV1-69,IGHV2-70D,IGHV1-69-2,IGHV1-69D,IGHV2-70,IGHV3-72,IGHV3-73
GO:BP	regulation of immune system process	GO:0002682	0.00044265273922071305	3.35394e+16	1488	425	60	21092	PLA2G4A,CDC73,CFH,CFHR1,CFHR5,DENND1B,PTPRC,ADORA1,LAX1,SOX13,RAB29,RAB7B,IKBKE,RASSF5,MAPKAPK2,IL10,IL20,PIGR,C4BPB,C4BPA,CD55,CR2,CR1,CR1L,CD46,TGFB2,HLX,DUSP10,MIA3,TLR5,SUSD4,ITPKB,WNT3A,ABCB10,GPR137B,ZP4,NLRP3,GCSAML,IGHV3-35,IGHV3-38,IGHV4-39,IGHV3-43,IGHV1-45,IGHV1-46,IGHV3-48,IGHV5-51,IGHV3-53,IGHV1-58,IGHV4-59,IGHV4-61,IGHV3-64,IGHV3-66,IGHV1-69,IGHV2-70D,IGHV1-69-2,IGHV1-69D,IGHV2-70,I…
GO:BP	system process	GO:0003008	0.0005096818280094038	3.2927e+16	2275	425	81	21092	HMCN1,PDC,PTGS2,RGS21,RGS2,CRB1,CACNA1S,TNNT2,TNNI1,LMOD1,GPR37L1,PPP1R12B,KDM5B,MYOG,ADORA1,MYBPH,BTG2,ATP2B4,REN,KISS1,NFASC,CNTN2,AVPR1B,IL10,PIGR,CD34,KCNH1,RD3,KCNK2,USH2A,TGFB2,PARP1,ACTA1,AGT,TBCE,ACTN2,RYR2,CHRM3,OR2B11,GCSAML-AS1,OR2G2,OR2G3,OR14L1P,OR13G1,OR6F1,OR14A2,OR14K1,OR1C1,OR14A16,OR11L1,OR2W3,OR2T8,OR2AJ1,OR2L13,OR2L8,OR2AK2,OR2L5,OR2L2,OR2L3,OR2M5,OR2M2,OR2M3,OR2M4,OR2T33,OR2T…
GO:BP	response to other organism	GO:0051707	0.0007781513266938551	3.10894e+16	1513	425	60	21092	IVNS1ABP,HMCN1,PTGS2,RGS1,CDC73,CFH,CFHR1,CFHR2,CFHR5,PTPRC,CHIT1,REN,RAB29,RAB7B,IKBKE,MAPKAPK2,IL10,IL24,C4BPB,C4BPA,CD55,CR2,CR1,CD46,BATF3,DUSP10,TLR5,SUSD4,CAPN2,ARF1,TRIM11,TRIM17,RNF187,LYST,LGALS8,KMO,NLRP3,TRIM58,LYPD8,IGHV3-35,IGHV3-38,IGHV4-39,IGHV3-43,IGHV1-45,IGHV1-46,IGHV3-48,IGHV5-51,IGHV3-53,IGHV1-58,IGHV4-59,IGHV4-61,IGHV3-64,IGHV3-66,IGHV1-69,IGHV2-70D,IGHV1-69-2,IGHV1-69D,IGHV2…
GO:BP	nervous system process	GO:0050877	0.0008134555120917471	3.08967e+16	1515	425	60	21092	HMCN1,PDC,PTGS2,RGS21,CRB1,TNNI1,ADORA1,BTG2,NFASC,CNTN2,IL10,PIGR,KCNH1,RD3,KCNK2,USH2A,AGT,OR2B11,GCSAML-AS1,OR2G2,OR2G3,OR14L1P,OR13G1,OR6F1,OR14A2,OR14K1,OR1C1,OR14A16,OR11L1,OR2W3,OR2T8,OR2AJ1,OR2L13,OR2L8,OR2AK2,OR2L5,OR2L2,OR2L3,OR2M5,OR2M2,OR2M3,OR2M4,OR2T33,OR2T12,OR2M7,OR14C36,OR2T4,OR2T6,OR2T1,OR2T2,OR2T3,OR2T10,OR2T5,OR2G6,OR2T29,OR2T34,OR2T11,OR2T35,OR2T27,OR14I1
GO:BP	response to external biotic stimulus	GO:0043207	0.0008316690781068262	3.08005e+15	1516	425	60	21092	IVNS1ABP,HMCN1,PTGS2,RGS1,CDC73,CFH,CFHR1,CFHR2,CFHR5,PTPRC,CHIT1,REN,RAB29,RAB7B,IKBKE,MAPKAPK2,IL10,IL24,C4BPB,C4BPA,CD55,CR2,CR1,CD46,BATF3,DUSP10,TLR5,SUSD4,CAPN2,ARF1,TRIM11,TRIM17,RNF187,LYST,LGALS8,KMO,NLRP3,TRIM58,LYPD8,IGHV3-35,IGHV3-38,IGHV4-39,IGHV3-43,IGHV1-45,IGHV1-46,IGHV3-48,IGHV5-51,IGHV3-53,IGHV1-58,IGHV4-59,IGHV4-61,IGHV3-64,IGHV3-66,IGHV1-69,IGHV2-70D,IGHV1-69-2,IGHV1-69D,IGHV2…
GO:BP	response to biotic stimulus	GO:0009607	0.0008675783218392981	3.06169e+16	1554	425	61	21092	IVNS1ABP,HMCN1,PTGS2,RGS1,CDC73,CFH,CFHR1,CFHR2,CFHR5,PTPRC,CHIT1,REN,PPP1R15B,RAB29,RAB7B,IKBKE,MAPKAPK2,IL10,IL24,C4BPB,C4BPA,CD55,CR2,CR1,CD46,BATF3,DUSP10,TLR5,SUSD4,CAPN2,ARF1,TRIM11,TRIM17,RNF187,LYST,LGALS8,KMO,NLRP3,TRIM58,LYPD8,IGHV3-35,IGHV3-38,IGHV4-39,IGHV3-43,IGHV1-45,IGHV1-46,IGHV3-48,IGHV5-51,IGHV3-53,IGHV1-58,IGHV4-59,IGHV4-61,IGHV3-64,IGHV3-66,IGHV1-69,IGHV2-70D,IGHV1-69-2,IGHV1-…
GO:BP	regulation of B cell mediated immunity	GO:0002712	0.000910854580373613	3.04055e+16	62	425	10	21092	PTPRC,IL10,C4BPB,C4BPA,CD55,CR2,CR1,CR1L,CD46,SUSD4
GO:BP	regulation of immunoglobulin mediated immune response	GO:0002889	0.000910854580373613	3.04055e+16	62	425	10	21092	PTPRC,IL10,C4BPB,C4BPA,CD55,CR2,CR1,CR1L,CD46,SUSD4
GO:BP	regulation of cellular process	GO:0050794	0.001191630479516167	2.92386e+15	11130	425	274	21092	RNF2,IVNS1ABP,TPR,PDC,PTGS2,PLA2G4A,BRINP3,RGS18,RGS21,RGS1,RGS13,RGS2,UCHL5,TROVE2,GLRX2,CDC73,CFH,ASPM,ZBTB41,DENND1B,LHX9,NEK7,PTPRC,NR5A2,ZNF281,KIF14,CAMSAP2,GPR25,CACNA1S,ASCL5,TMEM9,PKP1,TNNT2,PHLDA3,LMOD1,ELF3,GPR37L1,PTPN7,LGR6,PPP1R12B,SYT2,KDM5B,RABIF,KLHL12,ADIPOR1,MYOG,ADORA1,CHI3L1,BTG2,FMOD,ATP2B4,LAX1,ZBED6,SOX13,REN,KISS1,PPP1R15B,PIK3C2B,MDM4,LRRN2,CNTN2,DSTYK,NUAK2,CDK18,ELK4,S…
GO:BP	regulation of response to stimulus	GO:0048583	0.00150285428862576	2.82308e+16	3970	425	121	21092	IVNS1ABP,TPR,PDC,PTGS2,PLA2G4A,RGS18,RGS21,RGS1,RGS13,RGS2,UCHL5,GLRX2,CDC73,CFH,CFHR1,CFHR5,ASPM,DENND1B,PTPRC,KIF14,TMEM9,TNNI1,PHLDA3,GPR37L1,LGR6,ADIPOR1,MYOG,ADORA1,CHI3L1,ATP2B4,LAX1,SOX13,REN,KISS1,PPP1R15B,CNTN2,DSTYK,NUAK2,NUCKS1,RAB29,RAB7B,AVPR1B,SRGAP2,IKBKE,DYRK3,MAPKAPK2,IL10,IL19,IL20,IL24,PIGR,C4BPB,C4BPA,CD55,CR2,CR1,CR1L,CD46,CD34,G0S2,TRAF5,NENF,ATF3,PROX1,SMYD2,KCNK2,TGFB2,SLC…
GO:BP	negative regulation of immune effector process	GO:0002698	0.0020316858241579082	2.69214e+15	120	425	13	21092	PTPRC,IL10,C4BPB,C4BPA,CD55,CR2,CR1,CR1L,CD46,TGFB2,HLX,DUSP10,SUSD4
GO:BP	negative regulation of lymphocyte mediated immunity	GO:0002707	0.0022113171260209523	2.65535e+16	53	425	9	21092	PTPRC,C4BPB,C4BPA,CD55,CR2,CR1,CR1L,CD46,SUSD4
GO:BP	lymphocyte activation	GO:0046649	0.002266902009161077	2.64457e+16	834	425	39	21092	PTPRC,LAX1,SOX13,RAB29,RASSF5,IL10,CD55,CR2,CR1,CD46,HLX,DUSP10,ITPKB,WNT3A,IRF2BP2,ZP4,EXO1,NLRP3,IGHV3-35,IGHV3-38,IGHV4-39,IGHV3-43,IGHV1-45,IGHV1-46,IGHV3-48,IGHV5-51,IGHV3-53,IGHV1-58,IGHV4-59,IGHV4-61,IGHV3-64,IGHV3-66,IGHV1-69,IGHV2-70D,IGHV1-69-2,IGHV1-69D,IGHV2-70,IGHV3-72,IGHV3-73
GO:BP	negative regulation of adaptive immune response based on somatic recombination of immune receptors built from immunoglobulin superfamily domains	GO:0002823	0.0030618206366494287	2.51402e+15	55	425	9	21092	PTPRC,C4BPB,C4BPA,CD55,CR2,CR1,CR1L,CD46,SUSD4
GO:BP	endocytosis	GO:0006897	0.0031440945099282455	2.5025e+15	654	425	33	21092	PRG4,DENND1B,SYT2,CNTN2,MAPKAPK2,C4BPB,C4BPA,MIA3,WNT3A,ARF1,RHOU,RAB4A,IGHV3-35,IGHV3-38,IGHV4-39,IGHV3-43,IGHV1-45,IGHV1-46,IGHV3-48,IGHV5-51,IGHV3-53,IGHV1-58,IGHV4-59,IGHV4-61,IGHV3-64,IGHV3-66,IGHV1-69,IGHV2-70D,IGHV1-69-2,IGHV1-69D,IGHV2-70,IGHV3-72,IGHV3-73
GO:BP	regulation of adaptive immune response	GO:0002819	0.004089146478400256	2.38837e+15	192	425	16	21092	PLA2G4A,DENND1B,PTPRC,IL10,C4BPB,C4BPA,CD55,CR2,CR1,CR1L,CD46,HLX,DUSP10,SUSD4,NLRP3,SKAP1
GO:BP	biological process involved in interspecies interaction between organisms	GO:0044419	0.0049178324328418175	2.30823e+16	1675	425	62	21092	IVNS1ABP,HMCN1,PTGS2,RGS1,CDC73,CFH,CFHR1,CFHR2,CFHR5,PTPRC,CHIT1,REN,NUCKS1,RAB29,RAB7B,AVPR1B,IKBKE,MAPKAPK2,IL10,IL24,C4BPB,C4BPA,CD55,CR2,CR1,CD46,BATF3,DUSP10,TLR5,SUSD4,CAPN2,ARF1,TRIM11,TRIM17,RNF187,LYST,LGALS8,KMO,NLRP3,TRIM58,LYPD8,IGHV3-35,IGHV3-38,IGHV4-39,IGHV3-43,IGHV1-45,IGHV1-46,IGHV3-48,IGHV5-51,IGHV3-53,IGHV1-58,IGHV4-59,IGHV4-61,IGHV3-64,IGHV3-66,IGHV1-69,IGHV2-70D,IGHV1-69-2,I…
GO:BP	negative regulation of adaptive immune response	GO:0002820	0.006512951340910676	2.18622e+16	60	425	9	21092	PTPRC,C4BPB,C4BPA,CD55,CR2,CR1,CR1L,CD46,SUSD4
GO:BP	response to external stimulus	GO:0009605	0.009839681301058124	2.00702e+16	2814	425	90	21092	IVNS1ABP,HMCN1,PDC,PTGS2,RGS1,GLRX2,CDC73,CFH,CFHR1,CFHR2,CFHR5,CRB1,LHX9,PTPRC,LGR6,ADORA1,CHI3L1,CHIT1,BTG2,REN,PIK3C2B,NFASC,CNTN2,NUAK2,RAB29,RAB7B,IKBKE,MAPKAPK2,IL10,IL20,IL24,C4BPB,C4BPA,CD55,CR2,CR1,CD46,CD34,PLXNA2,KCNH1,NENF,ATF3,BATF3,PROX1,KCNK2,TGFB2,DUSP10,TLR5,SUSD4,CAPN2,ENAH,WNT3A,ARF1,TRIM11,TRIM17,RNF187,ACTA1,AGT,GNPAT,LYST,LGALS8,RYR2,KMO,OPN3,BECN2,MAP1LC3C,NLRP3,TRIM58,LYPD…
GO:BP	leukocyte activation	GO:0045321	0.011588214916103077	1.93598e+16	995	425	42	21092	PLA2G4A,PTPRC,LAX1,SOX13,RAB29,RASSF5,IL10,CD55,CR2,CR1,CD46,BATF3,HLX,DUSP10,ITPKB,WNT3A,IRF2BP2,GPR137B,ZP4,EXO1,NLRP3,IGHV3-35,IGHV3-38,IGHV4-39,IGHV3-43,IGHV1-45,IGHV1-46,IGHV3-48,IGHV5-51,IGHV3-53,IGHV1-58,IGHV4-59,IGHV4-61,IGHV3-64,IGHV3-66,IGHV1-69,IGHV2-70D,IGHV1-69-2,IGHV1-69D,IGHV2-70,IGHV3-72,IGHV3-73
GO:BP	negative regulation of leukocyte mediated immunity	GO:0002704	0.01288611110825875	1.88988e+16	65	425	9	21092	PTPRC,C4BPB,C4BPA,CD55,CR2,CR1,CR1L,CD46,SUSD4
GO:BP	regulation of biological process	GO:0050789	0.020003528225617503	1.69889e+16	12361	425	292	21092	RNF2,IVNS1ABP,TPR,PDC,PTGS2,PLA2G4A,BRINP3,RGS18,RGS21,RGS1,RGS13,RGS2,UCHL5,TROVE2,GLRX2,CDC73,CFH,CFHR1,CFHR5,ASPM,ZBTB41,DENND1B,LHX9,NEK7,PTPRC,MIR181A1,NR5A2,ZNF281,KIF14,CAMSAP2,GPR25,CACNA1S,ASCL5,TMEM9,PKP1,TNNT2,TNNI1,PHLDA3,LMOD1,ELF3,GPR37L1,PTPN7,LGR6,PPP1R12B,SYT2,KDM5B,RABIF,KLHL12,ADIPOR1,MYOG,ADORA1,MYBPH,CHI3L1,BTG2,FMOD,ATP2B4,LAX1,ZBED6,SOX13,REN,KISS1,PPP1R15B,PIK3C2B,MDM4,LRR…
GO:BP	innate immune response	GO:0045087	0.02097689480786393	1.67826e+16	916	425	39	21092	CFH,CFHR5,RAB7B,IKBKE,C4BPB,C4BPA,CD55,CR2,CR1,CD46,DUSP10,TLR5,SUSD4,TRIM11,TRIM17,RNF187,LYST,TRIM58,IGHV3-35,IGHV3-38,IGHV4-39,IGHV3-43,IGHV1-45,IGHV1-46,IGHV3-48,IGHV5-51,IGHV3-53,IGHV1-58,IGHV4-59,IGHV4-61,IGHV3-64,IGHV3-66,IGHV1-69,IGHV2-70D,IGHV1-69-2,IGHV1-69D,IGHV2-70,IGHV3-72,IGHV3-73
GO:BP	defense response to other organism	GO:0098542	0.02203194225708042	1.65695e+15	1163	425	46	21092	CFH,CFHR1,CFHR2,CFHR5,PTPRC,RAB7B,IKBKE,IL10,C4BPB,C4BPA,CD55,CR2,CR1,CD46,DUSP10,TLR5,SUSD4,TRIM11,TRIM17,RNF187,LYST,LGALS8,NLRP3,TRIM58,LYPD8,IGHV3-35,IGHV3-38,IGHV4-39,IGHV3-43,IGHV1-45,IGHV1-46,IGHV3-48,IGHV5-51,IGHV3-53,IGHV1-58,IGHV4-59,IGHV4-61,IGHV3-64,IGHV3-66,IGHV1-69,IGHV2-70D,IGHV1-69-2,IGHV1-69D,IGHV2-70,IGHV3-72,IGHV3-73
GO:BP	regulation of adaptive immune response based on somatic recombination of immune receptors built from immunoglobulin superfamily domains	GO:0002822	0.03048952416107569	1.51585e+16	176	425	14	21092	PLA2G4A,DENND1B,PTPRC,IL10,C4BPB,C4BPA,CD55,CR2,CR1,CR1L,CD46,HLX,SUSD4,NLRP3
GO:BP	complement activation, alternative pathway	GO:0006957	0.03573463234155161	1.44691e+16	17	425	5	21092	CFH,CFHR5,CR2,CR1,SUSD4
GO:BP	membrane organization	GO:0061024	0.046947456159179	1.32839e+15	880	425	37	21092	CRB1,PTPRC,RABIF,KLHL12,CNTN2,RAB7B,CR1,TGFB2,MIA3,DEGS1,SNAP47,ARF1,ARV1,GNPAT,EXOC8,TOMM20,IGHV3-35,IGHV3-38,IGHV4-39,IGHV3-43,IGHV1-45,IGHV1-46,IGHV3-48,IGHV5-51,IGHV3-53,IGHV1-58,IGHV4-59,IGHV4-61,IGHV3-64,IGHV3-66,IGHV1-69,IGHV2-70D,IGHV1-69-2,IGHV1-69D,IGHV2-70,IGHV3-72,IGHV3-73
GO:CC	immunoglobulin complex, circulating	GO:0042571	0.00694442	161583641004469	75	464	22	21690	PIGR,IGHV3-35,IGHV3-38,IGHV4-39,IGHV3-43,IGHV1-45,IGHV1-46,IGHV3-48,IGHV5-51,IGHV3-53,IGHV1-58,IGHV4-59,IGHV4-61,IGHV3-64,IGHV3-66,IGHV1-69,IGHV2-70D,IGHV1-69-2,IGHV1-69D,IGHV2-70,IGHV3-72,IGHV3-73
GO:CC	immunoglobulin complex	GO:0019814	2.85691e+07	8.5441e+15	165	464	22	21690	PIGR,IGHV3-35,IGHV3-38,IGHV4-39,IGHV3-43,IGHV1-45,IGHV1-46,IGHV3-48,IGHV5-51,IGHV3-53,IGHV1-58,IGHV4-59,IGHV4-61,IGHV3-64,IGHV3-66,IGHV1-69,IGHV2-70D,IGHV1-69-2,IGHV1-69D,IGHV2-70,IGHV3-72,IGHV3-73
GO:CC	ribosome	GO:0005840	0.0026851687953703194	2.57103e+16	518	464	28	21690	RNA5SP72,RNA5SP74,EIF2D,RNA5SP77,MRPL55,RNA5SP19,RNA5S1,RNA5S2,RNA5S3,RNA5S4,RNA5S5,RNA5S6,RNA5S7,RNA5S8,RNA5S9,RNA5S10,RNA5S11,RNA5S12,RNA5S13,RNA5S14,RNA5S15,RNA5S16,RNA5S17,RNA5SP18,RNA5SP78,RNA5SP79,TBCE,RNA5SP389
GO:CC	sarcomere	GO:0030017	0.0064962718821209966	2.18734e+16	217	464	16	21690	CACNA1S,IGFN1,TNNT2,TNNI1,CSRP1,LMOD1,PPP1R12B,ATP2B4,PPP2R5A,PSEN2,ARF1,OBSCN,ACTA1,GGPS1,ACTN2,RYR2
GO:CC	cell periphery	GO:0071944	0.011544068426311702	1.93764e+16	6270	464	174	21690	HMCN1,PRG4,PTGS2,RGS18,RGS21,RGS1,RGS13,RGS2,KCNT2,ASPM,CRB1,ATP6V1G3,PTPRC,KIF14,GPR25,CACNA1S,PKP1,LAD1,PHLDA3,RNPEP,GPR37L1,ARL8A,PTPN7,LGR6,SYT2,ADIPOR1,CYB5R1,ADORA1,CHI3L1,FMOD,PRELP,OPTC,ATP2B4,LAX1,REN,KISS1,PIK3C2B,LRRN2,NFASC,CNTN2,DSTYK,SLC45A3,RAB29,SLC41A1,SLC26A9,AVPR1B,SRGAP2,FCMR,PIGR,FCAMR,C1ORF116,C4BPB,C4BPA,CD55,CR2,CR1,CD46,CD34,PLXNA2,CAMK1G,LAMB3,TRAF3IP3,KCNH1,TRAF5,SLC30A…
GO:CC	plasma membrane	GO:0005886	0.016548310739154616	1.78125e+16	5788	464	162	21690	HMCN1,PTGS2,RGS18,RGS21,RGS1,RGS13,RGS2,KCNT2,ASPM,CRB1,ATP6V1G3,PTPRC,KIF14,GPR25,CACNA1S,PKP1,PHLDA3,RNPEP,GPR37L1,ARL8A,PTPN7,LGR6,SYT2,ADIPOR1,CYB5R1,ADORA1,ATP2B4,LAX1,REN,KISS1,PIK3C2B,NFASC,CNTN2,DSTYK,SLC45A3,RAB29,SLC41A1,SLC26A9,AVPR1B,SRGAP2,FCMR,PIGR,FCAMR,C1ORF116,C4BPB,C4BPA,CD55,CR2,CR1,CD46,CD34,PLXNA2,CAMK1G,TRAF3IP3,KCNH1,TRAF5,SLC30A1,FLVCR1,KCNK2,KCTD3,USH2A,SLC30A10,RAB3GAP2,…
GO:CC	myofibril	GO:0030016	0.01991932886770245	1.70073e+16	238	464	16	21690	CACNA1S,IGFN1,TNNT2,TNNI1,CSRP1,LMOD1,PPP1R12B,ATP2B4,PPP2R5A,PSEN2,ARF1,OBSCN,ACTA1,GGPS1,ACTN2,RYR2
GO:CC	external side of plasma membrane	GO:0009897	0.02011710061084744	1.69643e+16	459	464	24	21690	PTPRC,CD34,CAPN2,IGHV3-35,IGHV3-38,IGHV4-39,IGHV3-43,IGHV1-45,IGHV1-46,IGHV3-48,IGHV5-51,IGHV3-53,IGHV1-58,IGHV4-59,IGHV4-61,IGHV3-64,IGHV3-66,IGHV1-69,IGHV2-70D,IGHV1-69-2,IGHV1-69D,IGHV2-70,IGHV3-72,IGHV3-73
GO:CC	contractile fiber	GO:0043292	0.0308711011436678	1.51045e+16	247	464	16	21690	CACNA1S,IGFN1,TNNT2,TNNI1,CSRP1,LMOD1,PPP1R12B,ATP2B4,PPP2R5A,PSEN2,ARF1,OBSCN,ACTA1,GGPS1,ACTN2,RYR2

## Sheet: GO Terms - Losses
source	term_name	term_id	adjusted_p_value	negative_log10_of_adjusted_p_value	term_size	query_size	intersection_size	effective_domain_size	intersections
GO:MF	chemoattractant activity	GO:0042056	0.0000015806966149205513	5.80115e+15	36	574	11	20166	DEFB4A,HMGB2,LGALS3,PGF,VEGFC,ALKBH1,DEFB103B,DEFB104A,DEFB103A,DEFB104B,DEFB4B
GO:MF	oxygen carrier activity	GO:0005344	0.0011573262267669758	2.93654e+15	15	574	6	20166	HBA1,HBA2,HBM,HBQ1,HBZ,NGB
GO:MF	haptoglobin binding	GO:0031720	0.002283520922597098	2.6414e+16	10	574	5	20166	HBA1,HBA2,HBM,HBQ1,HBZ
GO:MF	cis-regulatory region sequence-specific DNA binding	GO:0000987	0.0028170337560140817	2.55021e+15	1209	574	62	20166	CHD2,ESR2,ESRRB,FOS,HIF1A,HMGB2,IRF2,MAX,MEF2A,NHLH2,SIX6,OTX2,PAX5,SIX1,TBX15,NR2F2,ZNF708,ZNF43,ZBTB25,ZNF66,ZNF85,ZNF91,ZNF99,ZNF208,HAND2,PRMT5,BATF,ZBTB1,TIPARP,SOX8,SIX4,MESP1,ZNF492,ZNF410,ZNF430,ZNF697,ZNF257,JDP2,ZNF280A,ZFP42,ZNF280B,MESP2,ZNF98,ZNF681,ZNF676,ZNF100,DHX36,ZNF431,ZNF675,ZNF626,PROX2,ZNF493,ZNF774,ZNF429,ZNF710,ZNF728,HELT,ZNF723,ZNF726,ZNF730,ZNF729,DUX4
GO:MF	RNA polymerase II cis-regulatory region sequence-specific DNA binding	GO:0000978	0.006588491992331238	2.18121e+15	1189	574	60	20166	CHD2,ESR2,ESRRB,FOS,HIF1A,IRF2,MAX,MEF2A,NHLH2,SIX6,OTX2,PAX5,SIX1,TBX15,NR2F2,ZNF708,ZNF43,ZBTB25,ZNF66,ZNF85,ZNF91,ZNF99,ZNF208,HAND2,PRMT5,BATF,ZBTB1,SOX8,SIX4,MESP1,ZNF492,ZNF410,ZNF430,ZNF697,ZNF257,JDP2,ZNF280A,ZFP42,ZNF280B,MESP2,ZNF98,ZNF681,ZNF676,ZNF100,DHX36,ZNF431,ZNF675,ZNF626,PROX2,ZNF493,ZNF774,ZNF429,ZNF710,ZNF728,HELT,ZNF723,ZNF726,ZNF730,ZNF729,DUX4
GO:MF	CCR6 chemokine receptor binding	GO:0031731	0.023061613402922884	1.63711e+16	8	574	4	20166	DEFB4A,DEFB103B,DEFB103A,DEFB4B
GO:MF	sequence-specific DNA binding	GO:0043565	0.024753592406496702	1.60636e+16	1662	574	75	20166	BLM,CHD2,ERH,ESR2,ESRRB,FOS,HIF1A,HMGB2,IRF2,MAX,MEF2A,NHLH2,SIX6,OTX2,PAX5,ARID4A,SHOX2,SIX1,SNAPC1,TBX15,NR2F2,ZNF708,ZNF43,ZBTB25,ZNF66,ZNF85,ZNF91,ZNF99,ZNF208,HAND2,TELO2,PRMT5,BATF,ZBTB1,TIPARP,MLH3,SOX8,SIX4,VRTN,MESP1,STOX2,ZNF492,ZNF410,ZNF430,ZNF697,ZNF257,JDP2,ZNF280A,ZFP42,ZNF280B,MESP2,ZNF98,ZNF681,ZNF676,ZNF100,DHX36,ZNF431,ZNF675,ZNF626,PROX2,ZNF493,VSX2,ZNF774,ZNF429,ZNF710,ZNF728…
GO:MF	transcription regulatory region nucleic acid binding	GO:0001067	0.029867001716986114	1.52481e+16	1502	574	69	20166	CHD2,ESR2,ESRRB,FOS,HIF1A,HMGB2,IRF2,MAX,MBNL1,MEF2A,NHLH2,SIX6,OTX2,PAX5,ARID4A,SIX1,TBX15,NR2F2,ZNF708,ZNF43,ZBTB25,ZNF66,ZNF85,ZNF91,ZNF99,ZNF208,HAND2,PRMT5,BATF,ZBTB1,TIPARP,SOX8,SIX4,MESP1,STOX2,ZNF492,ZNF410,ZNF430,ZNF697,ZNF257,JDP2,ZNF280A,ZFP42,ZNF280B,MESP2,ZNF98,ZNF681,ZNF676,ZNF100,DHX36,ZNF431,ZNF675,ZNF626,PROX2,ZNF493,VSX2,ZNF774,ZNF429,ZNF710,ZNF728,HELT,ZNF724,ZNF723,ZNF726,ZNF7…
GO:MF	metalloendopeptidase inhibitor activity	GO:0008191	0.034338353883874885	1.46422e+16	16	574	5	20166	NGF,RARRES1,SPOCK3,LXN,WFIKKN1
GO:MF	double-stranded DNA binding	GO:0003690	0.03979836740607457	1.40013e+15	1658	574	74	20166	CHD2,ESR2,ESRRB,FOS,HIF1A,HMGB2,IRF2,MAX,MEF2A,NHLH2,SIX6,OTX2,PAX5,RAD51B,ARID4A,SHOX2,SIX1,SYCP1,TBX15,NR2F2,ZNF708,ZNF43,ZBTB25,ZNF66,ZNF85,ZNF91,ZNF99,ZNF208,HAND2,PRMT5,BATF,ZBTB1,TIPARP,MLH3,SOX8,SIX4,NEIL3,DDX60,MESP1,STOX2,ZNF492,ZNF410,ZNF430,ZNF697,ZNF257,JDP2,ZNF280A,ZFP42,ZNF280B,MESP2,ZNF98,ZNF681,ZNF676,ZNF100,DHX36,ZNF431,ZNF675,ZNF626,PROX2,ZNF493,VSX2,ZNF774,ZNF429,ZNF710,ZNF728,…
GO:MF	RNA polymerase II transcription regulatory region sequence-specific DNA binding	GO:0000977	0.04070304081075222	1.39037e+16	1405	574	65	20166	CHD2,ESR2,ESRRB,FOS,HIF1A,IRF2,MAX,MEF2A,NHLH2,SIX6,OTX2,PAX5,SIX1,TBX15,NR2F2,ZNF708,ZNF43,ZBTB25,ZNF66,ZNF85,ZNF91,ZNF99,ZNF208,HAND2,PRMT5,BATF,ZBTB1,SOX8,SIX4,MESP1,STOX2,ZNF492,ZNF410,ZNF430,ZNF697,ZNF257,JDP2,ZNF280A,ZFP42,ZNF280B,MESP2,ZNF98,ZNF681,ZNF676,ZNF100,DHX36,ZNF431,ZNF675,ZNF626,PROX2,ZNF493,VSX2,ZNF774,ZNF429,ZNF710,ZNF728,HELT,ZNF724,ZNF723,ZNF726,ZNF730,ZNF705G,ZNF705B,ZNF729,…
GO:BP	positive chemotaxis	GO:0050918	0.00043980183576436014	3.35674e+16	65	582	12	21092	DEFB4A,HMGB2,LGALS3,NTRK3,PGF,VEGFC,ALKBH1,DEFB103B,DEFB104A,DEFB103A,DEFB104B,DEFB4B
GO:BP	oxygen transport	GO:0015671	0.00977964102969333	2.00968e+16	17	582	6	21092	HBA1,HBA2,HBM,HBQ1,HBZ,NGB
GO:BP	transforming growth factor beta receptor signaling pathway	GO:0007179	0.03916035686554121	1.40715e+16	205	582	18	21092	CDKN2B,FOS,FUT8,HPGD,ING2,LTBP2,FURIN,PPM1A,ARID4A,TGFB3,AXIN1,ADAM9,SAP30,STUB1,SNW1,VEPH1,SNX25,WFIKKN1
GO:CC	haptoglobin-hemoglobin complex	GO:0031838	0.002021044580651111	2.69442e+15	11	594	5	21690	HBA1,HBA2,HBM,HBQ1,HBZ
GO:CC	immunoglobulin complex	GO:0019814	0.004262523199717007	2.37033e+16	165	594	16	21690	IGLV7-43,IGLV5-37,IGLV3-32,IGLV2-33,IGLV1-40,IGLV1-36,IGKV3D-20,IGKV2D-40,IGKV2D-30,IGKV2D-29,IGKV2D-28,IGKV2D-26,IGKV1D-39,IGKV1D-37,IGKV1D-33,IGHV1OR15-1
GO:CC	hemoglobin complex	GO:0005833	0.005379090215716223	2.26929e+15	13	594	5	21690	HBA1,HBA2,HBM,HBQ1,HBZ
GO:CC	sperm head plasma membrane	GO:1990913	0.0060429431100330385	2.21875e+15	7	594	4	21690	ADAM21,ADAM20,ADAM30,ADAM29
GO:CC	sperm plasma membrane	GO:0097524	0.01199245004025232	1.92109e+16	15	594	5	21690	ADAM21,ADAM20,ABHD2,ADAM30,ADAM29
