# Supplementary material for: PARP1 Characterization as a Potential Biomarker for BCR::ABL1 p190+ Acute Lymphoblastic Leukemia
Source: Cancers (Basel). 2023 Nov 22;15(23):5510. doi: 10.3390/cancers15235510 (PMC10705790; doi:10.3390/cancers15235510)
Supplement: Supplementary file 1 [file cancers-15-05510-s001.zip › Supplementary Table S3 (Machado et al. 2023).xls]

## Sheet: Metadata Template
# Use this template for large-scale, high-throughput RT-PCR submissions.
# In addition to this 'Metadata Template' worksheet, there are related 'Matrix non-normalized', 'Matrix normalized', and 'Fold Change' worksheets. Click tabs below.
# Most fields in this template must be completed. Incomplete submissions will be returned.
# For 'Example' worksheets, click tabs below.
# Field names (in blue on this page) should not be edited. Hover over cells containing field names to view field content guidelines or,
# CLICK HERE for Field Content Guidelines Web page.
SERIES
# This section describes the overall experiment.
title	Real-time quantitative PCR analysis of PARP1 in BCR-ABL p190+ leukemia patients
summary	PARP1 expression was quantified from the buff coat of acute lymphoblastic leukemia and chronic myeloid leukemia patients
summary
overall design	Total RNA was extracted from the buff coat in the peripheral blood of ALL and CML BCR-ABL p190+ patients, totalizing 60 patients, covnerted into cDNA and quantified, being compared to a sample of 10 healthy blood donors
contributor	Caio, B, Machado
contributor	Emerson, L, Silva
contributor	Wallax, A, S, Ferreira
contributor	Flávia, M, C, P, Pessoa
contributor	Andreza, U, Quadros
contributor	Daianne, M, C, Fantacini
contributor	Izadora, P, Furtado
contributor	Rafaela, Rossetti
contributor	Roberta, M, Silveira
contributor	Sarah, C, G, Lima
contributor	Fernando, A, R, Mello-Júnior
contributor	Aline, D, Seabra
contributor	Edith, C, O, Moreira
contributor	Manoel, O, Moraes-Filho
contributor	Maria, E, A, Moraes
contributor	Raquel, C, Montenegro
contributor	Rodrigo, M, Ribeiro
contributor	André, S, Khayat
contributor	Rommel, M, R, Burbano
contributor	Edivaldo, H, C, Oliveira
contributor	Dimas, T, Covas
contributor	Lucas, E, B, Souza
contributor	Caroline, A, Moreira-Nunes
SAMPLES
# The Sample names in the first column are arbitrary but they must match the column headers of the Matrix table (see next worksheet).
Sample name	title	description	source name	organism	characteristics: Diagnostic	characteristics: Gender	characteristics: Age	characteristics: Immunophenotype	characteristics: Karyotype	characteristics: WBC count per mililiter	characteristics: Blast % in peripheral blood	molecule	label
SAMPLE 1	Healthy Blood Donor 1	Control	Buff coat of peripheral blood	Homo sapiens	Healthy	Female	29	-	-	-	-	Total RNA	FAM
SAMPLE 2	Healthy Blood Donor 2	Control	Buff coat of peripheral blood	Homo sapiens	Healthy	Male	33	-	-	-	-	Total RNA	FAM
SAMPLE 3	Healthy Blood Donor 3	Control	Buff coat of peripheral blood	Homo sapiens	Healthy	Female	32	-	-	-	-	Total RNA	FAM
SAMPLE 4	Healthy Blood Donor 4	Control	Buff coat of peripheral blood	Homo sapiens	Healthy	Male	20	-	-	-	-	Total RNA	FAM
SAMPLE 5	Healthy Blood Donor 5	Control	Buff coat of peripheral blood	Homo sapiens	Healthy	Female	19	-	-	-	-	Total RNA	FAM
SAMPLE 6	Healthy Blood Donor 6	Control	Buff coat of peripheral blood	Homo sapiens	Healthy	Female	36	-	-	-	-	Total RNA	FAM
SAMPLE 7	Healthy Blood Donor 7	Control	Buff coat of peripheral blood	Homo sapiens	Healthy	Female	36	-	-	-	-	Total RNA	FAM
SAMPLE 8	Healthy Blood Donor 8	Control	Buff coat of peripheral blood	Homo sapiens	Healthy	Female	26	-	-	-	-	Total RNA	FAM
SAMPLE 9	Healthy Blood Donor 9	Control	Buff coat of peripheral blood	Homo sapiens	Healthy	Female	24	-	-	-	-	Total RNA	FAM
SAMPLE 10	Healthy Blood Donor 10	Control	Buff coat of peripheral blood	Homo sapiens	Healthy	Female	33	-	-	-	-	Total RNA	FAM
SAMPLE 11	ALL Patient 1	Test	Buff coat of peripheral blood	Homo sapiens	B-ALL	Male	35	Positive for: CD10, CD19, CD22, CD33, CD34, CD38, CD45, CD79A and CD123	46, XY, t(9;22)(q34;q11.2) [11] / 56, XY, +X, +2, +6, +13, +14, +17, +21, +21, +der(22), t(9;22) [8] / 46,XY [1]	9600	58	Total RNA	FAM
SAMPLE 12	ALL Patient 2	Test	Buff coat of peripheral blood	Homo sapiens	B-ALL	Male	54	Positive for: CD10, CD13, CD19, CD22, CD33, CD38, CD45, CD58, CD79A and CD123	-	25200	-	Total RNA	FAM
SAMPLE 13	ALL Patient 3	Test	Buff coat of peripheral blood	Homo sapiens	B-ALL	Male	24	Positive for: CD10, CD19, CD38, CD73, CD81 and CD304	51,XY, +X, trp(1)(q21q32), inv(5)(q13q35), del(6)(q23), +7, +8, der(19)t(1;19)(q23;p13.3), +20, +21 [18] / 46, XY [2]	4900	25	Total RNA	FAM
SAMPLE 14	ALL Patient 4	Test	Buff coat of peripheral blood	Homo sapiens	B-ALL	Female	36	Positive for: CD10, CD19, CD22, CD33, CD34, CD38, CD45, CD58, CD79A, CD81	46,XX, t(9;22)(q34;q11.2), -13, add(14(q32), del(20)(q13.1), +mar [17] / 46,XX, +11, der(11;18)(q10;q10) [3]	12400	-	Total RNA	FAM
SAMPLE 15	ALL Patient 5	Test	Buff coat of peripheral blood	Homo sapiens	B-ALL	Male	29	Positive for: CD10, CD19, CD20, CD22, CD33, CD34, CD38, CD45, CD58, CD81, CD79A	64,XXY, -3,-7, del(7)(p15), -8, t(9;22)(q34;q11.20), -11,-12, del(12)(p12), -17, -19, +21, der(22)t(9;22), +mar [5] / 64,XXY, der(9)t(9;22)(q34;q11.2)add(9)(p24) [5] / 46,XY [10]	6600	65	Total RNA	FAM
SAMPLE 16	ALL Patient 6	Test	Buff coat of peripheral blood	Homo sapiens	B-ALL	Male	69	Positive for: CD10, CD19, CD20, CD22, CD38, CD58, CD79A, CD81, IgM	-	3300	-	Total RNA	FAM
SAMPLE 17	ALL Patient 7	Test	Buff coat of peripheral blood	Homo sapiens	B-ALL	Male	90	Positive for: CD19, CD20, CD22, CD38, CD45, cyCD79a, CD81, IgM.	-	224500	79	Total RNA	FAM
SAMPLE 18	ALL Patient 8	Test	Buff coat of peripheral blood	Homo sapiens	ALL	Female	33	-	46, XX [20]	12200	-	Total RNA	FAM
SAMPLE 19	ALL Patient 9	Test	Buff coat of peripheral blood	Homo sapiens	B-ALL	Male	55	Positive for: CD10, CD19, CD20, CD38 and CD45; Negative for: CD13, CD33 and CD34	-	240610	87	Total RNA	FAM
SAMPLE 20	ALL Patient 10	Test	Buff coat of peripheral blood	Homo sapiens	B-ALL	Male	35	Positive for: CD3, CD7, CD10, CD19, CD34, CD38, CD45 and CD79A; Negative for: CD2, CD5, CD13, CD22, CD33 and MPO	46, XY [18] / 46, XY t(9;22) [2]	93100	50	Total RNA	FAM
SAMPLE 21	ALL Patient 11	Test	Buff coat of peripheral blood	Homo sapiens	ALL	Female	31	-	46, XX t(9;22) [10] / 46, XX t(9;22), t(12;21) [4] / 48, XX, +4, t(9;22), t(12;21), +21 [2] / 50, XX, +4, t(9;22), t(12;21), +14, +18, +21 [4]	65410	91	Total RNA	FAM
SAMPLE 22	ALL Patient 12	Test	Buff coat of peripheral blood	Homo sapiens	ALL	Male	72	-	46, XY [20]	43670	36	Total RNA	FAM
SAMPLE 23	ALL Patient 13	Test	Buff coat of peripheral blood	Homo sapiens	B-ALL	Male	34	Positive for: CD10, CD19, CD34, CD38, CD79A and HLA-DR; Negative for: CD3, CD7, CD13, CD20, CD22, CD33, CD45, CD117, MPO and NG2	46, XY t(9;22) [16] / 46, XY, del(7q), t(9;22) [4]	7600	53	Total RNA	FAM
SAMPLE 24	ALL Patient 14	Test	Buff coat of peripheral blood	Homo sapiens	B-ALL	Male	52	Positive for: CD10, CD19, CD22, CD33, CD34, CD79A, HLA-DR and IGM; Negative for: CD3, CD7, CD13, CD20, CD38, CD117, MPO and NG2	-	107930	72	Total RNA	FAM
SAMPLE 25	ALL Patient 15	Test	Buff coat of peripheral blood	Homo sapiens	B-ALL	Male	52	Positive for: CD10, CD19, CD34, CD38 and CD45; Negative for: CD13, CD20, CD33 and CD58	-	2630	-	Total RNA	FAM
SAMPLE 26	ALL Patient 16	Test	Buff coat of peripheral blood	Homo sapiens	B-ALL	Female	21	Positive for: CD10, CD19, CD20, CD22, CD34, CD38, CD45, CD79A and HLA-DR; Negative for: CD3, CD7, CD13, CD33, CD117, IGM, MPO and NG2	46, X,-X,t(9;22),+21 [20]	25290	63	Total RNA	FAM
SAMPLE 27	ALL Patient 17	Test	Buff coat of peripheral blood	Homo sapiens	B-ALL	Female	47	Positive for: CD10, CD19, CD20, CD34 and CD45; Negative for: CD13, CD33, CD38 and CD58	47, XX, t(9;22), + der(22) [20]	250	-	Total RNA	FAM
SAMPLE 28	ALL Patient 18	Test	Buff coat of peripheral blood	Homo sapiens	B-ALL	Male	26	Positive for: CD10, CD19, CD22, CD34, CD79A and HLA-DR; Negative for: CD3, CD7, CD13, CD20, CD33, CD38, CD45, CD58, IGM, MPO and NG2	46, XY [15] / 47, XY,t(9;22),+21 [5]	6720	96	Total RNA	FAM
SAMPLE 29	ALL Patient 19	Test	Buff coat of peripheral blood	Homo sapiens	ALL	Female	31	Positive for: CD13, CD33, CD34, CD117 and HLA-DR; Negative for: CD2, CD3, CD4, CD7, CD8, CD11B, CD11C, CD14, CD15, CD16, CD56 and CD64	46, XX, del(6q), t(9;22) [20]	1530	-	Total RNA	FAM
SAMPLE 30	ALL Patient 20	Test	Buff coat of peripheral blood	Homo sapiens	B-ALL	Male	47	Positive for: CD10, CD19, CD20, CD22, CD34, CD38, CD79A and HLA-DR; Negative for: CD3, CD7, CD13, CD33, CD34, CD58, CD117, IGM, MPO and NG2	46, XY [9] / 46, XY t(9;22) [11]	7610	2.5	Total RNA	FAM
SAMPLE 31	ALL Patient 21	Test	Buff coat of peripheral blood	Homo sapiens	B-ALL	Male	45	Positive for: CD10, CD19, CD34, CD38 and CD45; Negative for: CD13, CD20, CD33 and CD58	46, XY [20]	3880	2	Total RNA	FAM
SAMPLE 32	ALL Patient 22	Test	Buff coat of peripheral blood	Homo sapiens	B-ALL	Female	58	Positive for: CD7, CD10, CD19, CD34, CD38, CD45, CD58, CD79A and HLA-DR; Negative for: CD3, CD13, CD20, CD22, CD33, CD117, IGM, MPO and NG2	-	139560	87	Total RNA	FAM
SAMPLE 33	ALL Patient 23	Test	Buff coat of peripheral blood	Homo sapiens	B-ALL	Male	20	Positive for: CD10, CD19, CD34, CD38 and CD45; Negative for: CD13, CD20, CD33 and CD58	-	1640	-	Total RNA	FAM
SAMPLE 34	ALL Patient 24	Test	Buff coat of peripheral blood	Homo sapiens	B-ALL	Male	32	Positive for: CD10, CD13, CD19, CD33, CD34 and CD45; Negative for: CD20, C38 and CD58	46, XY [19] / 46, XY t(9;22) [1]	82920	84	Total RNA	FAM
SAMPLE 35	ALL Patient 25	Test	Buff coat of peripheral blood	Homo sapiens	ALL	Male	20	-	-	1690	-	Total RNA	FAM
SAMPLE 36	ALL Patient 26	Test	Buff coat of peripheral blood	Homo sapiens	ALL	Male	22	-	-	11590	-	Total RNA	FAM
SAMPLE 37	ALL Patient 27	Test	Buff coat of peripheral blood	Homo sapiens	ALL	Female	30	-	-	920	-	Total RNA	FAM
SAMPLE 38	ALL Patient 28	Test	Buff coat of peripheral blood	Homo sapiens	ALL	Male	38	-	48, XY, +8, t(9;22), +21 [20]	533240	11	Total RNA	FAM
SAMPLE 39	ALL Patient 29	Test	Buff coat of peripheral blood	Homo sapiens	ALL	Male	33	-	-	69020	80	Total RNA	FAM
SAMPLE 40	ALL Patient 30	Test	Buff coat of peripheral blood	Homo sapiens	B-ALL	Male	21	Positive for: CD10, CD19, CD33, CD34, CD38, CD45 and CD58; Negative for: CD13 and CD20	-	4490	-	Total RNA	FAM
SAMPLE 41	ALL Patient 31	Test	Buff coat of peripheral blood	Homo sapiens	B-ALL	Female	56	Positive for: CD10, CD19, CD22, CD34, CD38, CD79A, HLA-DR and TDT; Negative for: CD3, CD7, CD13, CD20, CD33, CD45, CD58, CD117, IGM, MPO and NG2	-	102000	83	Total RNA	FAM
SAMPLE 42	CML Patient 1	Test	Buff coat of peripheral blood	Homo sapiens	CML	Male	49	-	-	6080	-	Total RNA	FAM
SAMPLE 43	CML Patient 2	Test	Buff coat of peripheral blood	Homo sapiens	CML	Male	34	-	-	5760	-	Total RNA	FAM
SAMPLE 44	CML Patient 3	Test	Buff coat of peripheral blood	Homo sapiens	CML	Male	63	-	-	13760	-	Total RNA	FAM
SAMPLE 45	CML Patient 4	Test	Buff coat of peripheral blood	Homo sapiens	CML	Male	50	-	-	8140	-	Total RNA	FAM
SAMPLE 46	CML Patient 5	Test	Buff coat of peripheral blood	Homo sapiens	CML	Female	67	-	-	9970	-	Total RNA	FAM
SAMPLE 47	CML Patient 6	Test	Buff coat of peripheral blood	Homo sapiens	CML	Male	81	-	-	7360	-	Total RNA	FAM
SAMPLE 48	CML Patient 7	Test	Buff coat of peripheral blood	Homo sapiens	CML	Male	81	-	-	10500	-	Total RNA	FAM
SAMPLE 49	CML Patient 8	Test	Buff coat of peripheral blood	Homo sapiens	CML	Female	41	-	46, XX t(9;22) [20]	225510	2.5	Total RNA	FAM
SAMPLE 50	CML Patient 9	Test	Buff coat of peripheral blood	Homo sapiens	CML	Male	45	-	-	234820	-	Total RNA	FAM
SAMPLE 51	CML Patient 10	Test	Buff coat of peripheral blood	Homo sapiens	CML	Female	39	-	-	4000	2.5	Total RNA	FAM
SAMPLE 52	CML Patient 11	Test	Buff coat of peripheral blood	Homo sapiens	CML	Male	61	-	-	14600	-	Total RNA	FAM
SAMPLE 53	CML Patient 12	Test	Buff coat of peripheral blood	Homo sapiens	CML	Female	62	-	-	3750	-	Total RNA	FAM
SAMPLE 54	CML Patient 13	Test	Buff coat of peripheral blood	Homo sapiens	CML	Female	49	-	-	6320	-	Total RNA	FAM
SAMPLE 55	CML Patient 14	Test	Buff coat of peripheral blood	Homo sapiens	CML	Female	51	-	-	-	-	Total RNA	FAM
SAMPLE 56	CML Patient 15	Test	Buff coat of peripheral blood	Homo sapiens	CML	Male	90	-	-	3870	-	Total RNA	FAM
SAMPLE 57	CML Patient 16	Test	Buff coat of peripheral blood	Homo sapiens	CML	Male	73	-	-	-	-	Total RNA	FAM
SAMPLE 58	CML Patient 17	Test	Buff coat of peripheral blood	Homo sapiens	CML	Female	58	-	-	4150	-	Total RNA	FAM
SAMPLE 59	CML Patient 18	Test	Buff coat of peripheral blood	Homo sapiens	CML	Female	72	-	-	6850	-	Total RNA	FAM
SAMPLE 60	CML Patient 19	Test	Buff coat of peripheral blood	Homo sapiens	CML	Female	56	-	-	7150	-	Total RNA	FAM
SAMPLE 61	CML Patient 20	Test	Buff coat of peripheral blood	Homo sapiens	CML	Female	56	-	-	15400	-	Total RNA	FAM
SAMPLE 62	CML Patient 21	Test	Buff coat of peripheral blood	Homo sapiens	CML	Male	52	-	-	-	-	Total RNA	FAM
SAMPLE 63	CML Patient 22	Test	Buff coat of peripheral blood	Homo sapiens	CML	Male	54	-	-	5100	-	Total RNA	FAM
SAMPLE 64	CML Patient 23	Test	Buff coat of peripheral blood	Homo sapiens	CML	Male	39	-	47, XY t(9:22), +21 [12] / 48, XY (t9:22), +17, +21 [8]	388690	6	Total RNA	FAM
SAMPLE 65	CML Patient 24	Test	Buff coat of peripheral blood	Homo sapiens	CML	Female	67	-	-	7070	-	Total RNA	FAM
SAMPLE 66	CML Patient 25	Test	Buff coat of peripheral blood	Homo sapiens	CML	Male	42	-	-	3650	-	Total RNA	FAM
SAMPLE 67	CML Patient 26	Test	Buff coat of peripheral blood	Homo sapiens	CML	Female	62	-	-	8180	-	Total RNA	FAM
SAMPLE 68	CML Patient 27	Test	Buff coat of peripheral blood	Homo sapiens	CML	Female	34	Positive for: CD13, CD33, CD34, CD45, CD117 and HLA-DR; Negative for: CD2, CD3, CD7, CD11B, CD11C, CD16, CD19, CD56 and CD64	-	195070	-	Total RNA	FAM
SAMPLE 69	CML Patient 28	Test	Buff coat of peripheral blood	Homo sapiens	CML	Male	70	-	-	9190	-	Total RNA	FAM
SAMPLE 70	CML Patient 29	Test	Buff coat of peripheral blood	Homo sapiens	CML	Male	52	-	-	9240	-	Total RNA	FAM
PROTOCOLS
# This section includes protocols and fields which are common to all Samples.
# Protocols which are applicable to specific Samples or specific channels should be included in additional columns of the SAMPLES section instead.
extract protocol	Total RNA was extracted with TRIzol reagent (ThermoFisher) according to manufacturer's protocol
label protocol	Reverse transcription was performed from 400 ng of total RNA using the GoScript Reverse Transcription System (Promega). qPCR was perfomed in QuantStudio 5 (ThermoFisher), using the GoTaq Probe qPCR Master Mix (Promega), following the cycles recomended by the manufacturer
hyb protocol	n/a
scan protocol	n/a
data processing	Normalization was achieved through the housekepping gene: ACTB. Target gene signal normalized to housekeeping gene; deltaCt = (Ct_PARP1 − Ct_ACTB). Average deltaCT of control group was used as a calibrator; deltadeltaCT = (delta_CT_patient - delta_CT_control). Final fold change expression determined as 2^- (deltadeltaCT)
value definition	Matrix normalized worksheet reports normalized signal (against housekeeping gene). Fold Change worksheet reports test/control (patient/healthy donors) ratios, with control representing the pooled and expression of all healthy donors.
PLATFORM
# If your panel of PCR assays is already deposited in GEO, please fill in platform column in SAMPLES section and ignore this PLATFORM section.
# If your panel of PCR assays is not in GEO, please complete the fields below and include platform annotation columns in Matrix normalized Template (see example).
title	ThermoFisher custom TaqMan Gene Expression Assay (human)
technology	RT-PCR
distribution	commercial
organism	Homo sapiens
manufacturer	ThermoFisher Scientific
manufacture protocol	see manufacturer's website
catalog number	4331182
description	TaqMan-based qRT-PCR assay
# Platform Column Definitions: describe the contents of each platform column in the Matrix normalized Template
Symbol	Gene symbol
Gene Name	Gene name
Assay	Primer assay

## Sheet: Matrix non-normalized Template
# Matrix non-normalized table for RT-PCR submission.
# The ID_REF column must contain unique identifiers.
# SAMPLE columns should report non-normalized data (e.g., raw Ct_Target).
# SAMPLE column header names must match Sample name column in SAMPLES section of Metadata sheet.
ID_REF	SAMPLE 1	SAMPLE 2	SAMPLE 3	SAMPLE 4	SAMPLE 5	SAMPLE 6	SAMPLE 7	SAMPLE 8	SAMPLE 9	SAMPLE 10	SAMPLE 11	SAMPLE 12	SAMPLE 13	SAMPLE 14	SAMPLE 15	SAMPLE 16	SAMPLE 17	SAMPLE 18	SAMPLE 19	SAMPLE 20	SAMPLE 21	SAMPLE 22	SAMPLE 23	SAMPLE 24	SAMPLE 25	SAMPLE 26	SAMPLE 27	SAMPLE 28	SAMPLE 29	SAMPLE 30	SAMPLE 31	SAMPLE 32	SAMPLE 33	SAMPLE 34	SAMPLE 35	SAMPLE 36	SAMPLE 37	SAMPLE 38	SAMPLE 39	SAMPLE 40	SAMPLE 41	SAMPLE 42	SAMPLE 43	SAMPLE 44	SAMPLE 45	SAMPLE 46	SAMPLE 47	SAMPLE 48	SAMPLE 49
A01	27.4351	28.7997	28.147	27.8594	28.6989	28.42	27.5507	27.8889	26.4963	25.7418	26.3073	30.2951	24.1687	25.179	27.2255	26.2238	25.2598	33.4214	27.8936	26.216	23.4437	25.2437	24.7513	26.9538	32.7148	25.802	27.1575	26.2207	35.1021	37.6108	28.5857	29.6805	27.3886	27.8269	28.0241	28.7374	25.9627	27.1389	25.1044	27.7949	24.0485	26.6605	32.101	30.5318	32.7779	29.7581	32.8639	36.3845	28.4674
[truncated: 21 more columns]

## Sheet: Matrix normalized Template
# Matrix normalized table for RT-PCR submission.
# The ID_REF column must contain unique identifiers.
# The header 1, header 2, header 3 columns should include PLATFORM annotations if your panel of PCR assays is not in GEO.
# SAMPLE columns should report normalized data used to draw study's conclusions [target gene signal normalized to housekeeping genes; e.g., 2^-ΔCt, where -ΔCt = -(Ct_Target − Ct_HKG)]
# SAMPLE values that should be disregarded may be left blank or labeled as "null".
# SAMPLE column header names must match Sample name column in SAMPLES section of Metadata sheet.
ID_REF	Symbol	Gene Name	Assay	SAMPLE 1	SAMPLE 2	SAMPLE 3	SAMPLE 4	SAMPLE 5	SAMPLE 6	SAMPLE 7	SAMPLE 8	SAMPLE 9	SAMPLE 10	SAMPLE 11	SAMPLE 12	SAMPLE 13	SAMPLE 14	SAMPLE 15	SAMPLE 16	SAMPLE 17	SAMPLE 18	SAMPLE 19	SAMPLE 20	SAMPLE 21	SAMPLE 22	SAMPLE 23	SAMPLE 24	SAMPLE 25	SAMPLE 26	SAMPLE 27	SAMPLE 28	SAMPLE 29	SAMPLE 30	SAMPLE 31	SAMPLE 32	SAMPLE 33	SAMPLE 34	SAMPLE 35	SAMPLE 36	SAMPLE 37	SAMPLE 38	SAMPLE 39	SAMPLE 40	SAMPLE 41	SAMPLE 42	SAMPLE 43	SAMPLE 44	SAMPLE 45	SAMPLE 46
A01	PARP1	Poly(ADP-ribose) Polymerase 1	Hs00242302_m1	7.21557	7.17322	7.76946	7.77094	7.10144	7.63353	7.51518	8.31443	8.17184	7.16733	8.08327	9.14056	5.65067	6.675	8.02846	7.99984	4.45925	11.1994	7.48608	6.66971	4.4209	6.30024	4.7429	6.76858	11.1972	6.46177	7.94524	6.08964	11.4504	7.28209	8.51436	7.42529	8.81769	7.43371	10.8514	7.53348	7.71177	9.13829	5.30703	9.30261	5.24766	8.15976	21.4826	9.54275	11.0923	9.5208
[truncated: 24 more columns]

## Sheet: Fold Change Template
# Fold change data = test/control
# e.g., SAMPLEtest target gene signal normalized to housekeeping gene (2^-ΔCttest)/SAMPLEcontrol target gene signal normalized to HKG (2^-ΔCtcontrol)
# 2^-ΔΔCt, where -ΔΔCt = -[ΔCttest -ΔCtcontrol]
ID_REF	Fold_change 1	Fold_change 2	Fold_change 3	Fold_change 4	Fold_change 5	Fold_change 6	Fold_change 7	Fold_change 8	Fold_change 9	Fold_change 10	Fold_change 11	Fold_change 12	Fold_change 13	Fold_change 14	Fold_change 15	Fold_change 16	Fold_change 17	Fold_change 18	Fold_change 19	Fold_change 20	Fold_change 21	Fold_change 22	Fold_change 23	Fold_change 24	Fold_change 25	Fold_change 26	Fold_change 27	Fold_change 28	Fold_change 29	Fold_change 30	Fold_change 31	Fold_change 32	Fold_change 33	Fold_change 34	Fold_change 35	Fold_change 36	Fold_change 37	Fold_change 38	Fold_change 39	Fold_change 40	Fold_change 41	Fold_change 42	Fold_change 43	Fold_change 44	Fold_change 45	Fold_change 46	Fold_change 47	Fold_change 48	Fold_change 49
A01	1.29031	1.32876	0.87894	0.878036	1.39653	0.96578	1.04835	0.602429	0.665014	1.33419	0.707119	0.339794	3.81749	1.87683	0.7345	0.749214	8.71827	0.0815553	1.0697	1.88372	8.95312	2.43353	7.16216	1.75894	0.0816798	2.17576	0.778113	2.81601	0.0685284	1.23217	0.524469	1.11574	0.425021	1.10925	0.103802	1.03513	0.914796	0.340329	4.84421	0.303693	5.04772	0.670605	0.12199	0.257125	0.0878387	0.261067	0.0497174	0.0417944	0.185161
[truncated: 21 more columns]
